# Supplementary material for: Intersectoral cooperation between university hospitals and physicians in private practice in Germany– where the potential for optimization lies
Source: BMC Health Serv Res. 2024 Apr 22;24:497. doi: 10.1186/s12913-024-10963-8 (PMC11034040; doi:10.1186/s12913-024-10963-8)
Supplement: Supplementary file 1 — Supplementary Material 1 [file 12913_2024_10963_MOESM1_ESM.xlsx]

## Sheet: Sheet
respondent_id	collector_id	date_created	date_modified	ip_address	Wie lange müssen Ihre Patienten durchschnittlich auf einen Termin zur elektiven stationären Aufnahme in der Universitätsklinik warten? (In Tagen)	In welche Fachabteilung Ihrer kooperierenden Universitätsklinik überweisen Sie am häufigsten Patienten zur stationären Aufnahme?		Wenn während des stationären Aufenthalts Komplikationen bei einem Ihrer Patienten auftreten oder er verstirbt, wie regelmäßig werden Sie dann durch die behandelnden Krankenhausärzte informiert?	Wie häufig werden Sie hinsichtlich der Anschlussheilbehandlung (Auswahl einer poststationären Rehabilitations-/ Pflegeeinrichtung) informiert und/oder eingebunden?	Wie lange warten Sie durchschnittlich auf den endgültigen, umfassenden Arztbrief bzgl. der stationären Versorgung nach Entlassung Ihres Patienten aus der Universitätsklinik? (In Wochen)	Wie häufig können Sie problemlos einen ärztlichen Ansprechpartner telefonisch erreichen, der Sie über den von Ihnen eingewiesenen Patienten und seinen aktuellen Zustand kompetent informieren kann?	Wie empfinden Sie die fachliche Kompetenz der Ärzte in der jeweiligen Fachabteilung der Universitätsklinik?	Wie empfinden Sie die menschliche Kompetenz der Ärzte in der jeweiligen Fachabteilung der Universitätsklinik?	Wie häufig stellen Sie die Entlassmedikation bei Ihren Patienten nach Behandlung in der jeweiligen Fachabteilung der Universitätsklinik ohne Berücksichtigung von Wechseln auf Generika um?	Wie häufig setzen Sie stationär verordnete Medikamente ersatzlos ab?	Warum überweisen Sie Patienten an die kooperierende Fachabteilung der Universitätsklinik? (Mehrfachantwort max. 3 Antworten)											Wie zufrieden sind Sie insgesamt hinsichtlich der Zusammenarbeit mit der Fachabteilung der Universitätsklinik?	Wie beurteilen Sie die folgende Aussage in Bezug auf die Zusammenarbeit mit der Universitätsklinik insgesamt?					Wie häufig treten poststationär Komplikationen bei diesen Patienten auf?	Wie zufrieden sind Sie mit den Behandlungsergebnissen bei Ihren entlassenen Patienten nach Behandlung in der jeweiligen Fachabteilung der Universitätsklinik?	Würden Sie die Fachabteilung der Universitätsklinik Freunden oder Bekannten bei entsprechender Indikation empfehlen?	Wie beurteilen Sie die folgende Aussage: „Ich halte die Zusammenarbeit mit der Fachabteilung der Universitätsklinik insgesamt für deutlich verbesserungswürdig."	In den zurückliegenden 10 Jahren hat sich die Zusammenarbeit mit der Fachabteilung der Universitätsklinik wie folgt entwickelt:	Die Zusammenarbeit mit der betreffenden Fachabteilung der Universitätsklinik würde wesentlich davon profitieren, wenn (Mehrfachantwort, maximal 3 Antworten)							Ich halte folgende Maßnahmen einer Fachabteilung beziehungsweise der Universitätsklinik hinsichtlich einer besseren Zusammenarbeit für wichtig (Mehrfachantwort, maximal 5 Antworten)
					Open-Ended Response	Response	Andere (bitte angeben)	Response	Response	Open-Ended Response	Response	Response	Response	Response	Response	Wunsch des Patienten	Wohnortnähe des Patienten/ der Angehörigen	Fehlende Alternative	Medizinische Versorgungsqualität	Angebot besonderer diagnostischer und/oder therapeutischer Möglichkeiten	Qualität der pflegerischen Betreuung	Gute Zusammenarbeit mit den ärztlichen Kollegen im Krankenhaus	Empfehlung von Kollegen	Selbst dort tätig gewesen	Ruf des Krankenhauses insgesamt	Andere	Response	Die Universitätsklinik verfügt über ein übergeordnetes, zentrales Einweisermanagement.	Das Einweisermanagement der Universitätsklinik ist ausgereift und bedarf nur minimaler Anpassungen.	Das Fortbildungsangebot der Universitätsklinik ist hinsichtlich Häufigkeit und Qualität der Veranstaltungen attraktiv und ausgewogen.	Die IT-gestützte Übermittlung von Befunden zwischen mir und der Universitätsklinik läuft reibungslos und hilft überflüssige Doppeluntersuchungen zu vermeiden.	Die Universitätsklinik hat ein funktionierendes, digitales Einweiserportal, das Ihnen als Einweiser Zugriff auf fallspezifische (Untersuchungsergebnisse, Arztbriefe, etc.) und organisatorische (z.B. Darstellung zur Verfügung stehender Betten) Informationen benutzerfreundlich erlaubt.	Response	Response	Response	Response	Response	die Wartezeit für meine Patienten kürzer wäre.	die Wartezeit auf Befundberichte bzw. Arztbriefe nach einem stationären Aufenthalt kürzer wäre.	die Qualität der medizinischen Behandlung besser wäre.	die menschliche Zusammenarbeit besser funktionieren würde („auf Augenhöhe“).	eine bessere Abstimmung der poststationären, medikamentösen Therapie erfolgen würde.	poststationär eine Rücküberweisung der Patienten zeitnah erfolgen würde.	die Patienten poststationär zeitnah an ihren Zuweiser zurückverwiesen und ambulant angebunden würden.	die Einführung (interdisziplinär-)intersektoraler klinischer Konferenzen.	ein verbessertes Fortbildungsangebot (niedergelassene Ärzte + Krankenhausärzte)	eine engere Zusammenarbeit bei der prä- und/ oder poststationären Betreuung	eine verbesserte IT-gestützte Kommunikation durch direkte Verbindung der Praxis IT-Systeme mit dem Krankenhausinformationssystem	Möglichkeit telemedizinischer Konsultationen von qualifizierte Krankenhausärzten
10918299456	225092629	2019-08-10 19:54:11	2019-08-10 20:01:40	2.22.117.86	3	Unfallchirurgie / Orthopädie		keine Antwort	sehr selten	4	sehr häufig	sehr gut	eher gut	keine Antwort	keine Antwort											direkte Ansprechpartner (ehemalige Kollegen)	zufrieden	trifft nicht zu	trifft nicht zu	keine Antwort	keine Antwort	keine Antwort	keine Antwort	zufrieden	Ja, ganz sicher	trifft eher zu	gleich geblieben	die Wartezeit für meine Patienten kürzer wäre.
10903199003	225055775	2019-08-04 18:23:28	2019-08-04 18:43:09	52.52.100.49	14	Hals-Nasen-Ohren-Heilkunde		sehr selten	eher selten	2	selten	eher gut	eher schlecht	eher selten	eher selten					Angebot besonderer diagnostischer und/oder therapeutischer Möglichkeiten							eher zufrieden	trifft überhaupt nicht zu	trifft überhaupt nicht zu	trifft eher	trifft nicht zu	trifft nicht zu	eher häufig	eher zufrieden	Nein, eher nicht	trifft vollkommen zu	verbessert	die Wartezeit für meine Patienten kürzer wäre.			die menschliche Zusammenarbeit besser funktionieren würde („auf Augenhöhe“).	eine bessere Abstimmung der poststationären, medikamentösen Therapie erfolgen würde.					eine engere Zusammenarbeit bei der prä- und/ oder poststationären Betreuung		Möglichkeit telemedizinischer Konsultationen von qualifizierte Krankenhausärzten
10894245173	225092629	2019-07-31 07:03:18	2019-07-31 07:26:50	2.22.50.151	14	Rheumatologie		eher selten	selten	1	eher selten	eher schlecht	eher schlecht	eher häufig	häufig					Angebot besonderer diagnostischer und/oder therapeutischer Möglichkeiten							eher zufrieden	trifft eher nicht zu	trifft eher nicht zu	trifft eher nicht zu	trifft eher nicht zu	trifft eher nicht zu	eher selten	eher zufrieden	Ja, wahrscheinlich	trifft eher zu	gleich geblieben	die Wartezeit für meine Patienten kürzer wäre.			die menschliche Zusammenarbeit besser funktionieren würde („auf Augenhöhe“).			die Patienten poststationär zeitnah an ihren Zuweiser zurückverwiesen und ambulant angebunden würden.		ein verbessertes Fortbildungsangebot (niedergelassene Ärzte + Krankenhausärzte)
10870532294	225092203	2019-07-19 15:47:21	2019-07-19 16:00:38	184.25.254.142	5	Gastroenterologie		keine Antwort	häufig	2	sehr häufig	sehr gut	gut	sehr selten	eher selten			Fehlende Alternative	Medizinische Versorgungsqualität	Angebot besonderer diagnostischer und/oder therapeutischer Möglichkeiten							zufrieden	keine Antwort	keine Antwort	keine Antwort	trifft vollkommen zu	keine Antwort	selten	zufrieden	Ja, wahrscheinlich	trifft eher nicht zu	verbessert		die Wartezeit auf Befundberichte bzw. Arztbriefe nach einem stationären Aufenthalt kürzer wäre.						die Einführung (interdisziplinär-)intersektoraler klinischer Konferenzen.
10858333775	225092654	2019-07-14 11:07:35	2019-07-14 11:21:45	184.25.254.142	4	Dermatologie		sehr häufig	sehr häufig	1	häufig	sehr gut	sehr gut	keine Antwort	sehr selten				Medizinische Versorgungsqualität	Angebot besonderer diagnostischer und/oder therapeutischer Möglichkeiten							sehr zufrieden	trifft eher	trifft eher	keine Antwort	keine Antwort	keine Antwort	sehr selten	sehr zufrieden	Ja, ganz sicher	trifft überhaupt nicht zu	gleich geblieben							die Patienten poststationär zeitnah an ihren Zuweiser zurückverwiesen und ambulant angebunden würden.
10857685543	225092629	2019-07-13 18:44:05	2019-07-13 19:00:40	23.15.38.216	7	Kardiologie		eher häufig	selten	2	sehr häufig	gut	gut	häufig	selten	Wunsch des Patienten				Angebot besonderer diagnostischer und/oder therapeutischer Möglichkeiten			Empfehlung von Kollegen				eher zufrieden	trifft zu	trifft eher nicht zu	trifft zu	trifft nicht zu	trifft nicht zu	eher selten	eher zufrieden	Ja, wahrscheinlich	trifft zu	gleich geblieben		die Wartezeit auf Befundberichte bzw. Arztbriefe nach einem stationären Aufenthalt kürzer wäre.			eine bessere Abstimmung der poststationären, medikamentösen Therapie erfolgen würde.
10851054039	225092553	2019-07-10 18:20:50	2019-07-10 18:35:43	52.52.100.49	20	Hämatologie / Onkologie		sehr selten	sehr selten	3	eher selten	gut	eher schlecht	häufig	häufig	Wunsch des Patienten			Medizinische Versorgungsqualität	Angebot besonderer diagnostischer und/oder therapeutischer Möglichkeiten							eher zufrieden	trifft eher nicht zu	trifft überhaupt nicht zu	trifft zu	trifft nicht zu	trifft überhaupt nicht zu	häufig	eher zufrieden	Ja, ganz sicher	trifft zu	gleich geblieben		die Wartezeit auf Befundberichte bzw. Arztbriefe nach einem stationären Aufenthalt kürzer wäre.		die menschliche Zusammenarbeit besser funktionieren würde („auf Augenhöhe“).	eine bessere Abstimmung der poststationären, medikamentösen Therapie erfolgen würde.					eine engere Zusammenarbeit bei der prä- und/ oder poststationären Betreuung	eine verbesserte IT-gestützte Kommunikation durch direkte Verbindung der Praxis IT-Systeme mit dem Krankenhausinformationssystem
10850106619	225092654	2019-07-10 10:56:53	2019-07-10 11:13:03	95.101.82.206	60	Kinder- und Jugendpsychiatrie		eher selten	eher häufig	9	eher häufig	gut	keine Antwort	eher selten	selten			Fehlende Alternative		Angebot besonderer diagnostischer und/oder therapeutischer Möglichkeiten							eher unzufrieden	trifft zu	trifft nicht zu	trifft eher	keine Antwort	keine Antwort	keine Antwort	eher unzufrieden	Nein, eher nicht	trifft eher zu	verbessert	die Wartezeit für meine Patienten kürzer wäre.		die Qualität der medizinischen Behandlung besser wäre.		eine bessere Abstimmung der poststationären, medikamentösen Therapie erfolgen würde.			die Einführung (interdisziplinär-)intersektoraler klinischer Konferenzen.		eine engere Zusammenarbeit bei der prä- und/ oder poststationären Betreuung
10848905112	225092394	2019-07-09 21:08:39	2019-07-09 21:21:11	23.66.114.78	7	Hals-Nasen-Ohren-Heilkunde		sehr selten	häufig	6	eher häufig	gut	gut	sehr selten	sehr selten		Wohnortnähe des Patienten/ der Angehörigen			Angebot besonderer diagnostischer und/oder therapeutischer Möglichkeiten		Gute Zusammenarbeit mit den ärztlichen Kollegen im Krankenhaus					zufrieden	trifft eher	trifft zu	trifft eher	keine Antwort	trifft überhaupt nicht zu	selten	zufrieden	Ja, ganz sicher	trifft eher nicht zu	verbessert		die Wartezeit auf Befundberichte bzw. Arztbriefe nach einem stationären Aufenthalt kürzer wäre.						die Einführung (interdisziplinär-)intersektoraler klinischer Konferenzen.	ein verbessertes Fortbildungsangebot (niedergelassene Ärzte + Krankenhausärzte)			Möglichkeit telemedizinischer Konsultationen von qualifizierte Krankenhausärzten
10848874165	225092654	2019-07-09 20:55:15	2019-07-09 21:14:16	23.219.91.141	100	Unfallchirurgie / Orthopädie		eher selten	häufig	0	eher häufig	gut	gut	selten	eher selten	Wunsch des Patienten				Angebot besonderer diagnostischer und/oder therapeutischer Möglichkeiten							eher zufrieden	trifft zu	trifft eher	trifft eher	trifft überhaupt nicht zu	keine Antwort	eher selten	eher zufrieden	Ja, wahrscheinlich	trifft eher zu	gleich geblieben	die Wartezeit für meine Patienten kürzer wäre.									eine engere Zusammenarbeit bei der prä- und/ oder poststationären Betreuung		Möglichkeit telemedizinischer Konsultationen von qualifizierte Krankenhausärzten
10846032010	225092588	2019-07-08 18:15:55	2019-09-24 16:42:50	52.52.199.35	35	Urologie		häufig	eher selten	20	selten	eher gut	eher gut	keine Antwort	sehr selten	Wunsch des Patienten				Angebot besonderer diagnostischer und/oder therapeutischer Möglichkeiten					Ruf des Krankenhauses insgesamt		eher zufrieden	trifft nicht zu	trifft eher nicht zu	trifft zu	trifft überhaupt nicht zu	trifft eher nicht zu	eher selten	zufrieden	Ja, wahrscheinlich	trifft eher zu	verbessert	die Wartezeit für meine Patienten kürzer wäre.	die Wartezeit auf Befundberichte bzw. Arztbriefe nach einem stationären Aufenthalt kürzer wäre.				poststationär eine Rücküberweisung der Patienten zeitnah erfolgen würde.				eine engere Zusammenarbeit bei der prä- und/ oder poststationären Betreuung	eine verbesserte IT-gestützte Kommunikation durch direkte Verbindung der Praxis IT-Systeme mit dem Krankenhausinformationssystem
10845659511	225092427	2019-07-01 09:41:15	2019-07-08 16:01:22	2.22.11.5	2	Neurochirurgie		eher selten	sehr selten	3	eher häufig	sehr gut	gut	eher selten	sehr selten					Angebot besonderer diagnostischer und/oder therapeutischer Möglichkeiten		Gute Zusammenarbeit mit den ärztlichen Kollegen im Krankenhaus		Selbst dort tätig gewesen			eher unzufrieden	trifft zu	trifft eher	trifft eher	trifft nicht zu	trifft überhaupt nicht zu	eher selten	zufrieden	Ja, wahrscheinlich	trifft zu	verschlechtert				die menschliche Zusammenarbeit besser funktionieren würde („auf Augenhöhe“).		poststationär eine Rücküberweisung der Patienten zeitnah erfolgen würde.	die Patienten poststationär zeitnah an ihren Zuweiser zurückverwiesen und ambulant angebunden würden.	die Einführung (interdisziplinär-)intersektoraler klinischer Konferenzen.		eine engere Zusammenarbeit bei der prä- und/ oder poststationären Betreuung	eine verbesserte IT-gestützte Kommunikation durch direkte Verbindung der Praxis IT-Systeme mit dem Krankenhausinformationssystem
10843243534	225092203	2019-07-06 13:09:35	2019-07-06 13:19:37	2.18.214.14	21	Andere (bitte angeben)	Verschiedene	sehr selten	eher selten	1	sehr selten	eher gut	keine Antwort	häufig	eher häufig	Wunsch des Patienten		Fehlende Alternative									eher unzufrieden	trifft eher	trifft eher nicht zu	keine Antwort	keine Antwort	keine Antwort	eher selten	eher zufrieden	Ja, wahrscheinlich	keine Antwort	gleich geblieben				die menschliche Zusammenarbeit besser funktionieren würde („auf Augenhöhe“).
10841312078	225092679	2019-07-05 09:33:50	2019-07-05 10:26:28	184.25.254.142	21	Neurologie		keine Antwort	eher selten	1	häufig	sehr gut	sehr gut	eher selten	selten				Medizinische Versorgungsqualität	Angebot besonderer diagnostischer und/oder therapeutischer Möglichkeiten		Gute Zusammenarbeit mit den ärztlichen Kollegen im Krankenhaus					sehr zufrieden	trifft zu	trifft zu	trifft zu	keine Antwort	trifft überhaupt nicht zu	sehr selten	sehr zufrieden	Ja, ganz sicher	trifft überhaupt nicht zu	verbessert	die Wartezeit für meine Patienten kürzer wäre.
10840273191	225092438	2019-07-04 16:25:38	2019-07-04 16:35:50	2.16.61.93	2	Zahnheilkunde		keine Antwort	keine Antwort	8	eher häufig	gut	eher schlecht	keine Antwort	sehr selten					Angebot besonderer diagnostischer und/oder therapeutischer Möglichkeiten					Ruf des Krankenhauses insgesamt		eher zufrieden	keine Antwort	keine Antwort	keine Antwort	keine Antwort	keine Antwort	eher selten	eher zufrieden	Ja, wahrscheinlich	trifft vollkommen zu	gleich geblieben					eine bessere Abstimmung der poststationären, medikamentösen Therapie erfolgen würde.			die Einführung (interdisziplinär-)intersektoraler klinischer Konferenzen.	ein verbessertes Fortbildungsangebot (niedergelassene Ärzte + Krankenhausärzte)	eine engere Zusammenarbeit bei der prä- und/ oder poststationären Betreuung
10837752894	225092654	2019-07-03 13:51:00	2019-07-03 14:02:55	52.52.100.49	21	Psychiatrie		sehr selten	sehr selten	3	selten	gut	eher gut	selten	sehr selten	Wunsch des Patienten	Wohnortnähe des Patienten/ der Angehörigen		Medizinische Versorgungsqualität								eher zufrieden	trifft eher	trifft nicht zu	trifft zu	keine Antwort	keine Antwort	selten	eher zufrieden	Ja, wahrscheinlich	trifft eher nicht zu	verschlechtert	die Wartezeit für meine Patienten kürzer wäre.	die Wartezeit auf Befundberichte bzw. Arztbriefe nach einem stationären Aufenthalt kürzer wäre.						die Einführung (interdisziplinär-)intersektoraler klinischer Konferenzen.	ein verbessertes Fortbildungsangebot (niedergelassene Ärzte + Krankenhausärzte)	eine engere Zusammenarbeit bei der prä- und/ oder poststationären Betreuung
10835810204	225092527	2019-07-02 17:30:27	2019-07-02 17:42:14	204.2.136.180	80	Mund-Kiefer-Gesichtschirurgie		eher selten	selten	12	selten	eher gut	keine Antwort	eher selten	sehr selten				Medizinische Versorgungsqualität					Selbst dort tätig gewesen		An den spez. Facharzt	unzufrieden	trifft eher nicht zu	trifft nicht zu	trifft nicht zu	trifft nicht zu	trifft nicht zu	eher selten	zufrieden	Ja, wahrscheinlich	trifft zu	verschlechtert	die Wartezeit für meine Patienten kürzer wäre.			die menschliche Zusammenarbeit besser funktionieren würde („auf Augenhöhe“).		poststationär eine Rücküberweisung der Patienten zeitnah erfolgen würde.		die Einführung (interdisziplinär-)intersektoraler klinischer Konferenzen.
10834834342	225092629	2019-07-02 08:43:07	2019-10-06 22:13:31	52.52.100.49	100	Unfallchirurgie / Orthopädie		keine Antwort	sehr häufig	4	eher häufig	sehr gut	gut	sehr selten	sehr häufig				Medizinische Versorgungsqualität	Angebot besonderer diagnostischer und/oder therapeutischer Möglichkeiten							sehr zufrieden	trifft zu	trifft eher	trifft zu	trifft nicht zu	keine Antwort	eher selten	zufrieden	Ja, wahrscheinlich	trifft eher nicht zu	verbessert				die menschliche Zusammenarbeit besser funktionieren würde („auf Augenhöhe“).
10834788104	225092679	2019-07-02 08:00:48	2019-07-02 08:16:04	23.15.38.216	60	Andere (bitte angeben)	Psychotherapie	sehr selten	eher selten	4	eher selten	eher gut	gut	sehr häufig	eher selten			Fehlende Alternative	Medizinische Versorgungsqualität	Angebot besonderer diagnostischer und/oder therapeutischer Möglichkeiten							eher zufrieden	trifft eher nicht zu	trifft nicht zu	trifft zu	trifft überhaupt nicht zu	trifft überhaupt nicht zu	eher selten	zufrieden	Ja, wahrscheinlich	trifft eher zu	verbessert	die Wartezeit für meine Patienten kürzer wäre.			die menschliche Zusammenarbeit besser funktionieren würde („auf Augenhöhe“).							eine verbesserte IT-gestützte Kommunikation durch direkte Verbindung der Praxis IT-Systeme mit dem Krankenhausinformationssystem
10834094504	225092394	2019-07-01 22:45:21	2019-07-01 23:05:35	2.22.117.62	28	Urologie		eher selten	eher selten	20	selten	eher gut	eher gut	sehr häufig	eher häufig	Wunsch des Patienten		Fehlende Alternative		Angebot besonderer diagnostischer und/oder therapeutischer Möglichkeiten							eher unzufrieden	trifft eher nicht zu	trifft überhaupt nicht zu	trifft überhaupt nicht zu	trifft nicht zu	trifft nicht zu	eher häufig	eher zufrieden	Nein, eher nicht	trifft vollkommen zu	gleich geblieben			die Qualität der medizinischen Behandlung besser wäre.	die menschliche Zusammenarbeit besser funktionieren würde („auf Augenhöhe“).				die Einführung (interdisziplinär-)intersektoraler klinischer Konferenzen.	ein verbessertes Fortbildungsangebot (niedergelassene Ärzte + Krankenhausärzte)
10834080915	225092679	2019-07-01 22:38:32	2019-10-05 20:21:54	52.52.100.49	21	Unfallchirurgie / Orthopädie		selten	sehr selten	2	sehr selten	sehr gut	eher schlecht	sehr häufig	häufig			Fehlende Alternative	Medizinische Versorgungsqualität								eher zufrieden	trifft vollkommen zu	trifft überhaupt nicht zu	keine Antwort	trifft überhaupt nicht zu	trifft überhaupt nicht zu	sehr selten	zufrieden	Ja, wahrscheinlich	trifft vollkommen zu	verschlechtert	die Wartezeit für meine Patienten kürzer wäre.						die Patienten poststationär zeitnah an ihren Zuweiser zurückverwiesen und ambulant angebunden würden.		ein verbessertes Fortbildungsangebot (niedergelassene Ärzte + Krankenhausärzte)	eine engere Zusammenarbeit bei der prä- und/ oder poststationären Betreuung
10833982513	225092203	2019-07-01 21:50:24	2019-07-01 22:02:23	23.214.197.135	21	Thorax-Herz-Gefäßchirurgie		häufig	häufig	4	eher selten	sehr gut	eher schlecht	eher selten	selten	Wunsch des Patienten				Angebot besonderer diagnostischer und/oder therapeutischer Möglichkeiten		Gute Zusammenarbeit mit den ärztlichen Kollegen im Krankenhaus					zufrieden	trifft vollkommen zu	trifft eher nicht zu	trifft zu	trifft vollkommen zu	trifft überhaupt nicht zu	eher selten	sehr zufrieden	Ja, ganz sicher	trifft nicht zu	deutlich verbessert	die Wartezeit für meine Patienten kürzer wäre.			die menschliche Zusammenarbeit besser funktionieren würde („auf Augenhöhe“).	eine bessere Abstimmung der poststationären, medikamentösen Therapie erfolgen würde.				ein verbessertes Fortbildungsangebot (niedergelassene Ärzte + Krankenhausärzte)	eine engere Zusammenarbeit bei der prä- und/ oder poststationären Betreuung		Möglichkeit telemedizinischer Konsultationen von qualifizierte Krankenhausärzten
10833032634	225092553	2019-07-01 15:04:16	2019-07-01 15:13:13	95.101.181.12	14	Kinder- und Jugendmedizin		häufig	sehr selten	4	eher häufig	sehr gut	gut	sehr selten	sehr selten				Medizinische Versorgungsqualität	Angebot besonderer diagnostischer und/oder therapeutischer Möglichkeiten		Gute Zusammenarbeit mit den ärztlichen Kollegen im Krankenhaus					eher zufrieden	trifft eher	trifft eher nicht zu	trifft zu	trifft überhaupt nicht zu	trifft überhaupt nicht zu	sehr selten	zufrieden	Ja, ganz sicher	trifft eher zu	gleich geblieben				die menschliche Zusammenarbeit besser funktionieren würde („auf Augenhöhe“).	eine bessere Abstimmung der poststationären, medikamentösen Therapie erfolgen würde.		die Patienten poststationär zeitnah an ihren Zuweiser zurückverwiesen und ambulant angebunden würden.	die Einführung (interdisziplinär-)intersektoraler klinischer Konferenzen.		eine engere Zusammenarbeit bei der prä- und/ oder poststationären Betreuung	eine verbesserte IT-gestützte Kommunikation durch direkte Verbindung der Praxis IT-Systeme mit dem Krankenhausinformationssystem
10832887538	225092654	2019-07-01 13:45:32	2019-07-01 13:58:25	204.237.175.244	30	Kardiologie		sehr selten	sehr selten	8	eher selten	eher gut	eher schlecht	sehr häufig	eher häufig		Wohnortnähe des Patienten/ der Angehörigen		Medizinische Versorgungsqualität	Angebot besonderer diagnostischer und/oder therapeutischer Möglichkeiten							eher zufrieden	trifft eher nicht zu	trifft eher nicht zu	trifft zu	keine Antwort	keine Antwort	eher selten	eher zufrieden	Ja, wahrscheinlich	trifft zu	verschlechtert	die Wartezeit für meine Patienten kürzer wäre.			die menschliche Zusammenarbeit besser funktionieren würde („auf Augenhöhe“).		poststationär eine Rücküberweisung der Patienten zeitnah erfolgen würde.						Möglichkeit telemedizinischer Konsultationen von qualifizierte Krankenhausärzten
10832694140	225092588	2019-07-01 11:28:44	2019-07-01 11:52:49	165.254.96.17	30	Innere Medizin		keine Antwort	eher häufig	3	sehr häufig	gut	eher gut	eher selten	sehr selten					Angebot besonderer diagnostischer und/oder therapeutischer Möglichkeiten							zufrieden	keine Antwort	keine Antwort	trifft vollkommen zu	keine Antwort	keine Antwort	eher selten	zufrieden	Ja, wahrscheinlich	keine Antwort	verbessert	die Wartezeit für meine Patienten kürzer wäre.	die Wartezeit auf Befundberichte bzw. Arztbriefe nach einem stationären Aufenthalt kürzer wäre.
10831980639	225092654	2019-06-30 22:15:38	2019-10-05 20:45:26	204.2.136.189	100	Andere (bitte angeben)	Psychosomatik	keine Antwort	sehr häufig	2	sehr häufig	sehr gut	sehr gut	sehr selten	sehr selten		Wohnortnähe des Patienten/ der Angehörigen		Medizinische Versorgungsqualität					Selbst dort tätig gewesen			sehr zufrieden	trifft vollkommen zu	trifft vollkommen zu	trifft vollkommen zu	keine Antwort	trifft überhaupt nicht zu	sehr selten	sehr zufrieden	Ja, wahrscheinlich	trifft nicht zu	gleich geblieben	die Wartezeit für meine Patienten kürzer wäre.
10831880255	225092629	2019-06-30 20:00:37	2019-06-30 20:09:15	52.52.100.49	14	Thorax-Herz-Gefäßchirurgie		sehr selten	sehr selten	1	selten	gut	eher schlecht	eher selten	eher häufig					Angebot besonderer diagnostischer und/oder therapeutischer Möglichkeiten							eher unzufrieden	trifft vollkommen zu	trifft eher	trifft eher	trifft nicht zu	trifft nicht zu	selten	zufrieden	Ja, ganz sicher	trifft zu	gleich geblieben				die menschliche Zusammenarbeit besser funktionieren würde („auf Augenhöhe“).			die Patienten poststationär zeitnah an ihren Zuweiser zurückverwiesen und ambulant angebunden würden.			eine engere Zusammenarbeit bei der prä- und/ oder poststationären Betreuung
10831762825	225092629	2019-06-30 17:26:30	2019-06-30 17:38:49	23.219.130.7	90	Andere (bitte angeben)	Psychosomatik	selten	eher selten	50	eher häufig	eher schlecht	eher gut	eher häufig	eher häufig				Medizinische Versorgungsqualität							kaum Alternative	eher unzufrieden	trifft vollkommen zu	trifft nicht zu	trifft eher	trifft eher nicht zu	trifft nicht zu	eher selten	eher unzufrieden	Nein, eher nicht	trifft eher zu	gleich geblieben			die Qualität der medizinischen Behandlung besser wäre.	die menschliche Zusammenarbeit besser funktionieren würde („auf Augenhöhe“).			die Patienten poststationär zeitnah an ihren Zuweiser zurückverwiesen und ambulant angebunden würden.	die Einführung (interdisziplinär-)intersektoraler klinischer Konferenzen.
10831478882	225092654	2019-06-30 10:16:59	2019-06-30 10:38:51	2.16.187.7	21	Hämatologie / Onkologie		eher häufig	eher selten	4	eher selten	gut	gut	häufig	eher selten				Medizinische Versorgungsqualität	Angebot besonderer diagnostischer und/oder therapeutischer Möglichkeiten					Ruf des Krankenhauses insgesamt		eher zufrieden	keine Antwort	keine Antwort	trifft eher	keine Antwort	keine Antwort	eher selten	zufrieden	Ja, wahrscheinlich	trifft eher nicht zu	gleich geblieben					eine bessere Abstimmung der poststationären, medikamentösen Therapie erfolgen würde.		die Patienten poststationär zeitnah an ihren Zuweiser zurückverwiesen und ambulant angebunden würden.			eine engere Zusammenarbeit bei der prä- und/ oder poststationären Betreuung
10831391950	225092394	2019-06-30 07:25:10	2019-06-30 07:37:53	52.52.199.35	20	Psychiatrie		eher selten	eher selten	1	eher selten	eher gut	eher schlecht	eher häufig	eher selten		Wohnortnähe des Patienten/ der Angehörigen		Medizinische Versorgungsqualität								eher zufrieden	trifft eher nicht zu	trifft eher nicht zu	trifft eher	trifft nicht zu	trifft eher nicht zu	eher selten	eher zufrieden	Nein, eher nicht	trifft eher zu	verschlechtert				die menschliche Zusammenarbeit besser funktionieren würde („auf Augenhöhe“).			die Patienten poststationär zeitnah an ihren Zuweiser zurückverwiesen und ambulant angebunden würden.		ein verbessertes Fortbildungsangebot (niedergelassene Ärzte + Krankenhausärzte)	eine engere Zusammenarbeit bei der prä- und/ oder poststationären Betreuung
10831387808	225092588	2019-06-30 07:15:38	2019-06-30 07:27:11	63.233.61.154	20	Urologie		selten	häufig	1	eher selten	gut	sehr gut	eher selten	eher selten				Medizinische Versorgungsqualität	Angebot besonderer diagnostischer und/oder therapeutischer Möglichkeiten		Gute Zusammenarbeit mit den ärztlichen Kollegen im Krankenhaus					sehr zufrieden	trifft zu	trifft zu	trifft zu	trifft eher nicht zu	trifft überhaupt nicht zu	eher selten	zufrieden	Ja, ganz sicher	trifft überhaupt nicht zu	deutlich verbessert	die Wartezeit für meine Patienten kürzer wäre.
10829855425	225092654	2019-06-28 22:17:32	2019-06-28 22:43:51	52.52.199.35	15	Innere Medizin		sehr selten	sehr selten	2	häufig	sehr gut	eher schlecht	sehr häufig	eher selten		Wohnortnähe des Patienten/ der Angehörigen		Medizinische Versorgungsqualität	Angebot besonderer diagnostischer und/oder therapeutischer Möglichkeiten							eher unzufrieden	trifft eher nicht zu	trifft nicht zu	trifft vollkommen zu	trifft überhaupt nicht zu	trifft überhaupt nicht zu	eher selten	zufrieden	Ja, ganz sicher	trifft zu	verschlechtert	die Wartezeit für meine Patienten kürzer wäre.			die menschliche Zusammenarbeit besser funktionieren würde („auf Augenhöhe“).	eine bessere Abstimmung der poststationären, medikamentösen Therapie erfolgen würde.					eine engere Zusammenarbeit bei der prä- und/ oder poststationären Betreuung	eine verbesserte IT-gestützte Kommunikation durch direkte Verbindung der Praxis IT-Systeme mit dem Krankenhausinformationssystem	Möglichkeit telemedizinischer Konsultationen von qualifizierte Krankenhausärzten
10829580178	225092588	2019-06-28 19:53:25	2019-06-28 22:53:37	2.16.187.13	60	Hals-Nasen-Ohren-Heilkunde		sehr selten	sehr selten	100	sehr selten	eher gut	eher schlecht	eher häufig	eher häufig	Wunsch des Patienten											sehr unzufrieden	trifft überhaupt nicht zu	trifft überhaupt nicht zu	trifft nicht zu	trifft überhaupt nicht zu	trifft überhaupt nicht zu	keine Antwort	keine Antwort	Nein, eher nicht	trifft vollkommen zu	verschlechtert		die Wartezeit auf Befundberichte bzw. Arztbriefe nach einem stationären Aufenthalt kürzer wäre.					die Patienten poststationär zeitnah an ihren Zuweiser zurückverwiesen und ambulant angebunden würden.				eine verbesserte IT-gestützte Kommunikation durch direkte Verbindung der Praxis IT-Systeme mit dem Krankenhausinformationssystem
10829250879	225092679	2019-06-28 17:22:58	2019-06-28 17:38:59	63.233.61.147	100	Kinder- und Jugendpsychiatrie		sehr selten	sehr selten	6	eher selten	eher gut	eher schlecht	eher häufig	eher selten			Fehlende Alternative									eher zufrieden	trifft zu	trifft eher nicht zu	trifft eher	trifft nicht zu	keine Antwort	keine Antwort	eher unzufrieden	Nein, eher nicht	trifft vollkommen zu	gleich geblieben	die Wartezeit für meine Patienten kürzer wäre.		die Qualität der medizinischen Behandlung besser wäre.	die menschliche Zusammenarbeit besser funktionieren würde („auf Augenhöhe“).				die Einführung (interdisziplinär-)intersektoraler klinischer Konferenzen.		eine engere Zusammenarbeit bei der prä- und/ oder poststationären Betreuung
10829155335	225092654	2019-06-28 16:42:34	2019-06-28 16:58:13	184.25.254.23	14	Hals-Nasen-Ohren-Heilkunde		sehr selten	sehr selten	1	eher selten	eher gut	keine Antwort	sehr häufig	häufig	Wunsch des Patienten				Angebot besonderer diagnostischer und/oder therapeutischer Möglichkeiten				Selbst dort tätig gewesen			eher zufrieden	trifft nicht zu	trifft eher nicht zu	trifft eher	trifft nicht zu	trifft nicht zu	eher selten	eher zufrieden	Ja, ganz sicher	trifft eher nicht zu	gleich geblieben	die Wartezeit für meine Patienten kürzer wäre.			die menschliche Zusammenarbeit besser funktionieren würde („auf Augenhöhe“).							eine verbesserte IT-gestützte Kommunikation durch direkte Verbindung der Praxis IT-Systeme mit dem Krankenhausinformationssystem
10828710935	225092679	2019-06-28 12:52:23	2019-06-28 13:30:13	23.61.195.154	90	Andere (bitte angeben)	Neuropädiatrie	keine Antwort	eher selten	6	eher häufig	gut	gut	eher selten	eher selten					Angebot besonderer diagnostischer und/oder therapeutischer Möglichkeiten		Gute Zusammenarbeit mit den ärztlichen Kollegen im Krankenhaus					zufrieden	trifft eher nicht zu	trifft eher nicht zu	trifft eher	trifft eher	trifft eher nicht zu	eher selten	zufrieden	Ja, wahrscheinlich	trifft eher nicht zu	gleich geblieben	die Wartezeit für meine Patienten kürzer wäre.	die Wartezeit auf Befundberichte bzw. Arztbriefe nach einem stationären Aufenthalt kürzer wäre.		die menschliche Zusammenarbeit besser funktionieren würde („auf Augenhöhe“).				die Einführung (interdisziplinär-)intersektoraler klinischer Konferenzen.	ein verbessertes Fortbildungsangebot (niedergelassene Ärzte + Krankenhausärzte)	eine engere Zusammenarbeit bei der prä- und/ oder poststationären Betreuung
10828691143	225092394	2019-06-28 12:38:49	2019-06-28 12:54:18	84.53.140.150	21	Unfallchirurgie / Orthopädie		sehr selten	sehr selten	6	selten	eher gut	eher gut	eher selten	eher selten	Wunsch des Patienten		Fehlende Alternative		Angebot besonderer diagnostischer und/oder therapeutischer Möglichkeiten							eher zufrieden	trifft überhaupt nicht zu	trifft überhaupt nicht zu	trifft nicht zu	trifft überhaupt nicht zu	trifft überhaupt nicht zu	sehr selten	eher zufrieden	Ja, wahrscheinlich	trifft eher zu	gleich geblieben	die Wartezeit für meine Patienten kürzer wäre.			die menschliche Zusammenarbeit besser funktionieren würde („auf Augenhöhe“).					ein verbessertes Fortbildungsangebot (niedergelassene Ärzte + Krankenhausärzte)
10828670518	225092679	2019-06-28 12:23:16	2019-06-28 12:38:00	63.233.61.147	14	Gynäkologie		sehr häufig	eher selten	4	häufig	gut	gut	eher selten	selten	Wunsch des Patienten				Angebot besonderer diagnostischer und/oder therapeutischer Möglichkeiten							zufrieden	trifft nicht zu	trifft zu	trifft zu	trifft eher nicht zu	trifft überhaupt nicht zu	selten	zufrieden	Ja, ganz sicher	trifft nicht zu	gleich geblieben	die Wartezeit für meine Patienten kürzer wäre.										eine verbesserte IT-gestützte Kommunikation durch direkte Verbindung der Praxis IT-Systeme mit dem Krankenhausinformationssystem
10828613508	225092679	2019-06-28 11:41:02	2019-06-28 11:53:25	184.25.254.69	30	Andere (bitte angeben)	Psychotherapie	sehr selten	sehr selten	4	sehr selten	eher schlecht	schlecht	keine Antwort	keine Antwort					Angebot besonderer diagnostischer und/oder therapeutischer Möglichkeiten				Selbst dort tätig gewesen			sehr unzufrieden	trifft nicht zu	trifft überhaupt nicht zu	trifft eher	trifft nicht zu	trifft nicht zu	häufig	eher unzufrieden	Nein, eher nicht	trifft vollkommen zu	gleich geblieben		die Wartezeit auf Befundberichte bzw. Arztbriefe nach einem stationären Aufenthalt kürzer wäre.	die Qualität der medizinischen Behandlung besser wäre.	die menschliche Zusammenarbeit besser funktionieren würde („auf Augenhöhe“).						eine engere Zusammenarbeit bei der prä- und/ oder poststationären Betreuung
10828568715	225092203	2019-06-28 11:08:24	2019-06-28 11:18:05	63.233.61.147	20	Kinder- und Jugendmedizin		sehr selten	sehr selten	8	keine Antwort	keine Antwort	keine Antwort	keine Antwort	keine Antwort					Angebot besonderer diagnostischer und/oder therapeutischer Möglichkeiten							keine Antwort	keine Antwort	keine Antwort	keine Antwort	keine Antwort	keine Antwort	keine Antwort	zufrieden	Ja, ganz sicher	trifft überhaupt nicht zu	gleich geblieben	die Wartezeit für meine Patienten kürzer wäre.
10828562180	225092679	2019-06-28 11:03:59	2019-06-28 11:08:51	63.233.61.147	90	Psychiatrie		sehr selten	sehr selten	32	sehr selten	gut	eher schlecht	keine Antwort	keine Antwort					Angebot besonderer diagnostischer und/oder therapeutischer Möglichkeiten							eher unzufrieden	trifft überhaupt nicht zu	trifft überhaupt nicht zu	trifft nicht zu	trifft nicht zu	trifft überhaupt nicht zu	keine Antwort	eher zufrieden	Nein, eher nicht	trifft zu	deutlich verschlechtert				die menschliche Zusammenarbeit besser funktionieren würde („auf Augenhöhe“).	eine bessere Abstimmung der poststationären, medikamentösen Therapie erfolgen würde.					eine engere Zusammenarbeit bei der prä- und/ oder poststationären Betreuung		Möglichkeit telemedizinischer Konsultationen von qualifizierte Krankenhausärzten
10828555391	225092588	2019-06-28 10:58:48	2019-10-05 21:05:53	52.52.100.49	50	Andere (bitte angeben)	Psychosomatik/Psychotherapie	keine Antwort	keine Antwort	4	häufig	sehr gut	sehr gut	sehr selten	sehr selten				Medizinische Versorgungsqualität			Gute Zusammenarbeit mit den ärztlichen Kollegen im Krankenhaus		Selbst dort tätig gewesen			zufrieden	keine Antwort	keine Antwort	trifft eher	keine Antwort	keine Antwort	selten	zufrieden	Ja, ganz sicher	trifft eher nicht zu	gleich geblieben				die menschliche Zusammenarbeit besser funktionieren würde („auf Augenhöhe“).				die Einführung (interdisziplinär-)intersektoraler klinischer Konferenzen.	ein verbessertes Fortbildungsangebot (niedergelassene Ärzte + Krankenhausärzte)	eine engere Zusammenarbeit bei der prä- und/ oder poststationären Betreuung
10828546950	225092679	2019-06-28 10:52:48	2019-06-28 11:02:30	204.237.175.198	21	Unfallchirurgie / Orthopädie		häufig	selten	2	eher selten	gut	gut	eher selten	selten		Wohnortnähe des Patienten/ der Angehörigen		Medizinische Versorgungsqualität					Selbst dort tätig gewesen			zufrieden	trifft nicht zu	trifft überhaupt nicht zu	trifft nicht zu	trifft überhaupt nicht zu	trifft überhaupt nicht zu	eher selten	zufrieden	Ja, wahrscheinlich	trifft zu	gleich geblieben							die Patienten poststationär zeitnah an ihren Zuweiser zurückverwiesen und ambulant angebunden würden.		ein verbessertes Fortbildungsangebot (niedergelassene Ärzte + Krankenhausärzte)	eine engere Zusammenarbeit bei der prä- und/ oder poststationären Betreuung	eine verbesserte IT-gestützte Kommunikation durch direkte Verbindung der Praxis IT-Systeme mit dem Krankenhausinformationssystem
10828523492	225092679	2019-06-28 10:34:58	2019-06-28 10:44:33	63.233.61.154	100	Augenheilkunde		selten	eher häufig	3	eher selten	eher gut	eher gut	häufig	sehr selten			Fehlende Alternative	Medizinische Versorgungsqualität	Angebot besonderer diagnostischer und/oder therapeutischer Möglichkeiten							eher unzufrieden	trifft nicht zu	trifft eher nicht zu	trifft eher	trifft nicht zu	trifft überhaupt nicht zu	selten	eher zufrieden	Ja, wahrscheinlich	trifft eher zu	gleich geblieben	die Wartezeit für meine Patienten kürzer wäre.										eine verbesserte IT-gestützte Kommunikation durch direkte Verbindung der Praxis IT-Systeme mit dem Krankenhausinformationssystem
10828396373	225092679	2019-06-28 08:50:15	2019-06-28 09:03:34	52.52.199.35	14	Hals-Nasen-Ohren-Heilkunde		häufig	eher häufig	2	häufig	gut	gut	eher selten	sehr selten				Medizinische Versorgungsqualität	Angebot besonderer diagnostischer und/oder therapeutischer Möglichkeiten					Ruf des Krankenhauses insgesamt		sehr zufrieden	trifft zu	trifft zu	trifft zu	trifft eher	trifft eher	selten	zufrieden	Ja, ganz sicher	trifft nicht zu	verbessert				die menschliche Zusammenarbeit besser funktionieren würde („auf Augenhöhe“).							eine verbesserte IT-gestützte Kommunikation durch direkte Verbindung der Praxis IT-Systeme mit dem Krankenhausinformationssystem
10828347083	225092629	2019-06-28 08:05:41	2019-06-28 08:28:43	2.16.128.62	20	Psychiatrie		sehr selten	sehr selten	2	häufig	eher gut	eher gut	eher häufig	eher selten		Wohnortnähe des Patienten/ der Angehörigen	Fehlende Alternative		Angebot besonderer diagnostischer und/oder therapeutischer Möglichkeiten							unzufrieden	trifft überhaupt nicht zu	trifft eher	trifft eher	trifft überhaupt nicht zu	keine Antwort	eher selten	eher zufrieden	Ja, wahrscheinlich	trifft vollkommen zu	gleich geblieben				die menschliche Zusammenarbeit besser funktionieren würde („auf Augenhöhe“).			die Patienten poststationär zeitnah an ihren Zuweiser zurückverwiesen und ambulant angebunden würden.	die Einführung (interdisziplinär-)intersektoraler klinischer Konferenzen.		eine engere Zusammenarbeit bei der prä- und/ oder poststationären Betreuung
10827686244	225092654	2019-06-27 23:08:04	2019-06-27 23:16:27	52.52.100.49	100	Neurologie		sehr selten	sehr selten	2	sehr selten	gut	eher gut	sehr selten	sehr selten					Angebot besonderer diagnostischer und/oder therapeutischer Möglichkeiten							zufrieden	trifft nicht zu	trifft nicht zu	trifft zu	trifft überhaupt nicht zu	trifft überhaupt nicht zu	eher selten	zufrieden	Ja, wahrscheinlich	trifft eher zu	gleich geblieben				die menschliche Zusammenarbeit besser funktionieren würde („auf Augenhöhe“).
10827678611	225092654	2019-06-27 23:04:17	2019-06-27 23:16:38	184.50.88.129	30	Innere Medizin		sehr selten	sehr selten	6	selten	eher gut	eher schlecht	sehr häufig	eher häufig	Wunsch des Patienten				Angebot besonderer diagnostischer und/oder therapeutischer Möglichkeiten							eher unzufrieden	trifft eher nicht zu	trifft eher nicht zu	trifft eher	trifft überhaupt nicht zu	trifft überhaupt nicht zu	eher selten	eher zufrieden	Ja, wahrscheinlich	trifft eher zu	verschlechtert		die Wartezeit auf Befundberichte bzw. Arztbriefe nach einem stationären Aufenthalt kürzer wäre.		die menschliche Zusammenarbeit besser funktionieren würde („auf Augenhöhe“).				die Einführung (interdisziplinär-)intersektoraler klinischer Konferenzen.			eine verbesserte IT-gestützte Kommunikation durch direkte Verbindung der Praxis IT-Systeme mit dem Krankenhausinformationssystem
10827607046	225092654	2019-06-27 22:29:53	2019-06-28 09:29:00	52.52.199.35	100	Psychiatrie		sehr selten	sehr selten	18	eher selten	eher schlecht	eher schlecht	keine Antwort	keine Antwort								Empfehlung von Kollegen	Selbst dort tätig gewesen	Ruf des Krankenhauses insgesamt		keine Antwort	trifft eher nicht zu	trifft eher nicht zu	trifft eher nicht zu	trifft überhaupt nicht zu	trifft überhaupt nicht zu	keine Antwort	keine Antwort	Nein, eher nicht	trifft vollkommen zu	verschlechtert		die Wartezeit auf Befundberichte bzw. Arztbriefe nach einem stationären Aufenthalt kürzer wäre.		die menschliche Zusammenarbeit besser funktionieren würde („auf Augenhöhe“).					ein verbessertes Fortbildungsangebot (niedergelassene Ärzte + Krankenhausärzte)	eine engere Zusammenarbeit bei der prä- und/ oder poststationären Betreuung
10827578077	225092654	2019-06-27 22:16:46	2019-06-27 22:23:28	52.52.199.35	21	Unfallchirurgie / Orthopädie		eher selten	eher selten	4	sehr selten	schlecht	schlecht	häufig	häufig				Medizinische Versorgungsqualität	Angebot besonderer diagnostischer und/oder therapeutischer Möglichkeiten							eher unzufrieden	trifft vollkommen zu	trifft eher	trifft eher	trifft nicht zu	trifft überhaupt nicht zu	eher selten	eher zufrieden	Ja, wahrscheinlich	trifft zu	verschlechtert			die Qualität der medizinischen Behandlung besser wäre.	die menschliche Zusammenarbeit besser funktionieren würde („auf Augenhöhe“).		poststationär eine Rücküberweisung der Patienten zeitnah erfolgen würde.			ein verbessertes Fortbildungsangebot (niedergelassene Ärzte + Krankenhausärzte)	eine engere Zusammenarbeit bei der prä- und/ oder poststationären Betreuung
10827412048	225092654	2019-06-27 21:01:19	2019-06-27 21:22:24	92.123.220.12	42	Andere (bitte angeben)	Psychotherapie	eher selten	eher selten	28	eher selten	eher gut	schlecht	eher häufig	eher selten					Angebot besonderer diagnostischer und/oder therapeutischer Möglichkeiten							eher unzufrieden	trifft eher nicht zu	trifft eher nicht zu	trifft zu	trifft überhaupt nicht zu	trifft überhaupt nicht zu	selten	zufrieden	Ja, wahrscheinlich	trifft eher zu	verschlechtert	die Wartezeit für meine Patienten kürzer wäre.	die Wartezeit auf Befundberichte bzw. Arztbriefe nach einem stationären Aufenthalt kürzer wäre.		die menschliche Zusammenarbeit besser funktionieren würde („auf Augenhöhe“).					ein verbessertes Fortbildungsangebot (niedergelassene Ärzte + Krankenhausärzte)
10827388775	225092654	2019-06-27 20:52:17	2019-06-27 21:12:35	52.52.199.35	30	Thorax-Herz-Gefäßchirurgie		häufig	eher häufig	6	häufig	gut	sehr gut	häufig	sehr selten				Medizinische Versorgungsqualität								eher zufrieden	trifft eher	trifft eher	trifft zu	trifft eher nicht zu	trifft eher nicht zu	eher selten	zufrieden	Ja, ganz sicher	trifft eher nicht zu	deutlich verbessert		die Wartezeit auf Befundberichte bzw. Arztbriefe nach einem stationären Aufenthalt kürzer wäre.			eine bessere Abstimmung der poststationären, medikamentösen Therapie erfolgen würde.						eine verbesserte IT-gestützte Kommunikation durch direkte Verbindung der Praxis IT-Systeme mit dem Krankenhausinformationssystem
10827226122	225092654	2019-06-27 19:42:13	2019-06-27 19:55:38	52.52.100.49	100	Augenheilkunde		selten	sehr selten	4	sehr selten	eher schlecht	keine Antwort	sehr häufig	sehr häufig	Wunsch des Patienten				Angebot besonderer diagnostischer und/oder therapeutischer Möglichkeiten							unzufrieden	trifft überhaupt nicht zu	trifft nicht zu	keine Antwort	trifft überhaupt nicht zu	keine Antwort	keine Antwort	keine Antwort	Nein, eher nicht	trifft vollkommen zu	gleich geblieben	die Wartezeit für meine Patienten kürzer wäre.			die menschliche Zusammenarbeit besser funktionieren würde („auf Augenhöhe“).						eine engere Zusammenarbeit bei der prä- und/ oder poststationären Betreuung
10827116579	225092654	2019-06-27 18:53:39	2019-06-27 19:02:39	204.237.221.158	7	Innere Medizin		eher selten	sehr selten	3	eher häufig	gut	eher gut	sehr häufig	eher häufig				Medizinische Versorgungsqualität	Angebot besonderer diagnostischer und/oder therapeutischer Möglichkeiten		Gute Zusammenarbeit mit den ärztlichen Kollegen im Krankenhaus					eher zufrieden	trifft eher nicht zu	trifft nicht zu	trifft eher	trifft überhaupt nicht zu	trifft überhaupt nicht zu	eher selten	zufrieden	Ja, wahrscheinlich	trifft zu	gleich geblieben		die Wartezeit auf Befundberichte bzw. Arztbriefe nach einem stationären Aufenthalt kürzer wäre.			eine bessere Abstimmung der poststationären, medikamentösen Therapie erfolgen würde.						eine verbesserte IT-gestützte Kommunikation durch direkte Verbindung der Praxis IT-Systeme mit dem Krankenhausinformationssystem
10826936306	225092654	2019-06-27 17:38:00	2019-06-27 17:46:28	23.15.38.182	5	Kardiologie		eher selten	sehr selten	1	eher häufig	gut	eher gut	eher selten	sehr selten			Fehlende Alternative	Medizinische Versorgungsqualität	Angebot besonderer diagnostischer und/oder therapeutischer Möglichkeiten							zufrieden	trifft vollkommen zu	trifft vollkommen zu	trifft zu	trifft nicht zu	trifft nicht zu	eher selten	eher unzufrieden	Ja, ganz sicher	trifft eher zu	verbessert				die menschliche Zusammenarbeit besser funktionieren würde („auf Augenhöhe“).					ein verbessertes Fortbildungsangebot (niedergelassene Ärzte + Krankenhausärzte)		eine verbesserte IT-gestützte Kommunikation durch direkte Verbindung der Praxis IT-Systeme mit dem Krankenhausinformationssystem
10826933202	225092654	2019-06-27 17:36:45	2019-06-27 17:55:43	52.52.100.49	100	Andere (bitte angeben)	Neuropädiatrie / SPZ	häufig	selten	3	eher häufig	sehr gut	sehr gut	eher selten	eher selten				Medizinische Versorgungsqualität	Angebot besonderer diagnostischer und/oder therapeutischer Möglichkeiten		Gute Zusammenarbeit mit den ärztlichen Kollegen im Krankenhaus					sehr zufrieden	keine Antwort	keine Antwort	trifft eher nicht zu	trifft überhaupt nicht zu	trifft überhaupt nicht zu	sehr selten	zufrieden	Ja, ganz sicher	trifft nicht zu	verbessert							die Patienten poststationär zeitnah an ihren Zuweiser zurückverwiesen und ambulant angebunden würden.		ein verbessertes Fortbildungsangebot (niedergelassene Ärzte + Krankenhausärzte)		eine verbesserte IT-gestützte Kommunikation durch direkte Verbindung der Praxis IT-Systeme mit dem Krankenhausinformationssystem
10826896984	225092654	2019-06-27 17:22:58	2019-06-27 17:39:09	184.25.254.142	28	Neurochirurgie		häufig	häufig	8	eher selten	gut	eher gut	sehr häufig	eher häufig				Medizinische Versorgungsqualität	Angebot besonderer diagnostischer und/oder therapeutischer Möglichkeiten							eher zufrieden	trifft überhaupt nicht zu	trifft überhaupt nicht zu	trifft eher nicht zu	trifft überhaupt nicht zu	trifft überhaupt nicht zu	eher selten	zufrieden	Ja, wahrscheinlich	trifft zu	verbessert					eine bessere Abstimmung der poststationären, medikamentösen Therapie erfolgen würde.					eine engere Zusammenarbeit bei der prä- und/ oder poststationären Betreuung	eine verbesserte IT-gestützte Kommunikation durch direkte Verbindung der Praxis IT-Systeme mit dem Krankenhausinformationssystem
10826877594	225092654	2019-06-27 17:15:39	2019-06-27 17:40:42	52.52.100.49	28	Gastroenterologie		selten	häufig	20	eher selten	eher gut	eher gut	sehr selten	sehr selten			Fehlende Alternative	Medizinische Versorgungsqualität			Gute Zusammenarbeit mit den ärztlichen Kollegen im Krankenhaus					zufrieden	trifft zu	trifft eher	trifft eher nicht zu	trifft überhaupt nicht zu	trifft eher nicht zu	selten	zufrieden	Ja, wahrscheinlich	trifft eher nicht zu	gleich geblieben		die Wartezeit auf Befundberichte bzw. Arztbriefe nach einem stationären Aufenthalt kürzer wäre.										Möglichkeit telemedizinischer Konsultationen von qualifizierte Krankenhausärzten
10826760627	225092654	2019-06-27 16:28:58	2019-06-27 16:42:30	23.214.197.141	0	Kinder- und Jugendpsychiatrie		keine Antwort	keine Antwort	0	keine Antwort	keine Antwort	keine Antwort	keine Antwort	keine Antwort											Es gibt keine Uniklinik für unser Gebiet	keine Antwort	keine Antwort	keine Antwort	keine Antwort	keine Antwort	keine Antwort	keine Antwort	keine Antwort	Nein, eher nicht	keine Antwort	gleich geblieben					eine bessere Abstimmung der poststationären, medikamentösen Therapie erfolgen würde.
10826686642	225092654	2019-06-27 15:59:52	2019-06-27 16:09:59	52.52.100.49	10	Gynäkologie		sehr selten	sehr selten	3	sehr selten	eher gut	eher schlecht	sehr selten	sehr selten	Wunsch des Patienten				Angebot besonderer diagnostischer und/oder therapeutischer Möglichkeiten							eher unzufrieden	trifft nicht zu	trifft überhaupt nicht zu	trifft zu	trifft überhaupt nicht zu	trifft überhaupt nicht zu	eher selten	eher zufrieden	Ja, wahrscheinlich	trifft vollkommen zu	deutlich verschlechtert		die Wartezeit auf Befundberichte bzw. Arztbriefe nach einem stationären Aufenthalt kürzer wäre.	die Qualität der medizinischen Behandlung besser wäre.	die menschliche Zusammenarbeit besser funktionieren würde („auf Augenhöhe“).
10826497283	225092629	2019-06-27 14:37:36	2019-06-27 14:44:46	63.233.61.147	1	Unfallchirurgie / Orthopädie		sehr häufig	häufig	1	sehr häufig	sehr gut	sehr gut	eher häufig	eher selten	Wunsch des Patienten			Medizinische Versorgungsqualität						Ruf des Krankenhauses insgesamt		sehr zufrieden	trifft zu	trifft zu	trifft zu	trifft zu	trifft zu	eher selten	sehr zufrieden	Ja, ganz sicher	trifft eher nicht zu	deutlich verbessert							die Patienten poststationär zeitnah an ihren Zuweiser zurückverwiesen und ambulant angebunden würden.		ein verbessertes Fortbildungsangebot (niedergelassene Ärzte + Krankenhausärzte)			Möglichkeit telemedizinischer Konsultationen von qualifizierte Krankenhausärzten
10826471575	225092588	2019-06-27 14:24:29	2019-06-27 14:44:00	23.214.197.135	8	Innere Medizin		sehr selten	sehr selten	6	sehr selten	eher gut	eher schlecht	eher selten	eher selten	Wunsch des Patienten		Fehlende Alternative		Angebot besonderer diagnostischer und/oder therapeutischer Möglichkeiten							eher unzufrieden	trifft nicht zu	trifft nicht zu	trifft eher	trifft nicht zu	trifft überhaupt nicht zu	eher selten	eher unzufrieden	Nein, eher nicht	trifft zu	verschlechtert	die Wartezeit für meine Patienten kürzer wäre.		die Qualität der medizinischen Behandlung besser wäre.	die menschliche Zusammenarbeit besser funktionieren würde („auf Augenhöhe“).
10826393427	225092654	2019-06-27 13:42:39	2019-06-27 13:50:36	52.52.100.49	30	Hals-Nasen-Ohren-Heilkunde		sehr selten	sehr selten	4	sehr selten	eher schlecht	schlecht	sehr häufig	sehr häufig	Wunsch des Patienten		Fehlende Alternative		Angebot besonderer diagnostischer und/oder therapeutischer Möglichkeiten							eher unzufrieden	trifft überhaupt nicht zu	trifft überhaupt nicht zu	trifft nicht zu	trifft nicht zu	trifft überhaupt nicht zu	eher selten	eher unzufrieden	Nein, eher nicht	trifft vollkommen zu	verschlechtert		die Wartezeit auf Befundberichte bzw. Arztbriefe nach einem stationären Aufenthalt kürzer wäre.	die Qualität der medizinischen Behandlung besser wäre.	die menschliche Zusammenarbeit besser funktionieren würde („auf Augenhöhe“).					ein verbessertes Fortbildungsangebot (niedergelassene Ärzte + Krankenhausärzte)		eine verbesserte IT-gestützte Kommunikation durch direkte Verbindung der Praxis IT-Systeme mit dem Krankenhausinformationssystem
10826386261	225092654	2019-06-27 13:38:34	2019-10-05 21:07:49	52.52.100.49	90	Andere (bitte angeben)	Kopfschmerzabteilung	keine Antwort	keine Antwort	8	eher selten	sehr gut	gut	keine Antwort	eher selten				Medizinische Versorgungsqualität	Angebot besonderer diagnostischer und/oder therapeutischer Möglichkeiten						Schwerpunkt	eher zufrieden	trifft eher	trifft eher	trifft zu	trifft eher nicht zu	trifft eher nicht zu	selten	eher zufrieden	Ja, wahrscheinlich	trifft eher nicht zu	verbessert	die Wartezeit für meine Patienten kürzer wäre.								ein verbessertes Fortbildungsangebot (niedergelassene Ärzte + Krankenhausärzte)		eine verbesserte IT-gestützte Kommunikation durch direkte Verbindung der Praxis IT-Systeme mit dem Krankenhausinformationssystem	Möglichkeit telemedizinischer Konsultationen von qualifizierte Krankenhausärzten
10826345812	225092629	2019-06-27 13:15:32	2019-06-27 13:27:47	2.16.101.44	4	Hämatologie / Onkologie		eher selten	keine Antwort	3	häufig	gut	gut	eher häufig	eher selten			Fehlende Alternative				Gute Zusammenarbeit mit den ärztlichen Kollegen im Krankenhaus		Selbst dort tätig gewesen			zufrieden	keine Antwort	keine Antwort	trifft eher	trifft überhaupt nicht zu	trifft überhaupt nicht zu	sehr selten	zufrieden	Ja, ganz sicher	trifft eher nicht zu	verbessert		die Wartezeit auf Befundberichte bzw. Arztbriefe nach einem stationären Aufenthalt kürzer wäre.					die Patienten poststationär zeitnah an ihren Zuweiser zurückverwiesen und ambulant angebunden würden.				eine verbesserte IT-gestützte Kommunikation durch direkte Verbindung der Praxis IT-Systeme mit dem Krankenhausinformationssystem
10826344755	225092654	2019-06-27 13:15:21	2019-06-27 13:27:45	52.52.199.35	60	Kinder- und Jugendpsychiatrie		sehr häufig	sehr häufig	4	sehr häufig	gut	gut	keine Antwort	keine Antwort	Wunsch des Patienten						Gute Zusammenarbeit mit den ärztlichen Kollegen im Krankenhaus		Selbst dort tätig gewesen			zufrieden	trifft vollkommen zu	trifft vollkommen zu	trifft eher	trifft nicht zu	trifft überhaupt nicht zu	selten	zufrieden	Ja, wahrscheinlich	trifft nicht zu	deutlich verbessert	die Wartezeit für meine Patienten kürzer wäre.								ein verbessertes Fortbildungsangebot (niedergelassene Ärzte + Krankenhausärzte)
10826319014	225092654	2019-06-27 13:00:21	2019-06-27 13:09:41	52.52.100.49	10	Psychiatrie		sehr selten	sehr selten	3	eher selten	gut	gut	sehr selten	sehr selten					Angebot besonderer diagnostischer und/oder therapeutischer Möglichkeiten							eher zufrieden	trifft nicht zu	trifft eher nicht zu	trifft eher	trifft nicht zu	trifft nicht zu	sehr selten	eher zufrieden	Ja, wahrscheinlich	trifft eher zu	verschlechtert	die Wartezeit für meine Patienten kürzer wäre.	die Wartezeit auf Befundberichte bzw. Arztbriefe nach einem stationären Aufenthalt kürzer wäre.		die menschliche Zusammenarbeit besser funktionieren würde („auf Augenhöhe“).						eine engere Zusammenarbeit bei der prä- und/ oder poststationären Betreuung
10826266344	225092654	2019-06-27 12:27:18	2019-06-27 12:40:57	52.52.199.35	50	Psychiatrie		keine Antwort	keine Antwort	2	eher selten	eher gut	eher gut	eher selten	sehr selten	Wunsch des Patienten	Wohnortnähe des Patienten/ der Angehörigen										eher unzufrieden	trifft zu	trifft eher nicht zu	trifft eher nicht zu	keine Antwort	keine Antwort	eher selten	eher zufrieden	Nein, eher nicht	trifft zu	gleich geblieben	die Wartezeit für meine Patienten kürzer wäre.		die Qualität der medizinischen Behandlung besser wäre.	die menschliche Zusammenarbeit besser funktionieren würde („auf Augenhöhe“).				die Einführung (interdisziplinär-)intersektoraler klinischer Konferenzen.	ein verbessertes Fortbildungsangebot (niedergelassene Ärzte + Krankenhausärzte)	eine engere Zusammenarbeit bei der prä- und/ oder poststationären Betreuung
10826236652	225092527	2019-06-27 12:06:54	2019-06-27 12:17:57	2.16.217.169	3	Mund-Kiefer-Gesichtschirurgie		häufig	eher häufig	2	eher häufig	gut	gut	keine Antwort	keine Antwort					Angebot besonderer diagnostischer und/oder therapeutischer Möglichkeiten							zufrieden	trifft eher	trifft zu	trifft zu	trifft eher	keine Antwort	selten	zufrieden	Ja, wahrscheinlich	trifft eher nicht zu	gleich geblieben		die Wartezeit auf Befundberichte bzw. Arztbriefe nach einem stationären Aufenthalt kürzer wäre.							ein verbessertes Fortbildungsangebot (niedergelassene Ärzte + Krankenhausärzte)
10826181656	225092654	2019-06-27 11:26:17	2019-06-27 11:35:10	2.21.79.132	100	Hämatologie / Onkologie		sehr selten	sehr selten	4	sehr selten	eher schlecht	sehr schlecht	eher häufig	eher selten	Wunsch des Patienten		Fehlende Alternative		Angebot besonderer diagnostischer und/oder therapeutischer Möglichkeiten							sehr unzufrieden	trifft nicht zu	trifft überhaupt nicht zu	trifft überhaupt nicht zu	trifft überhaupt nicht zu	trifft überhaupt nicht zu	selten	zufrieden	Ja, wahrscheinlich	trifft vollkommen zu	verschlechtert				die menschliche Zusammenarbeit besser funktionieren würde („auf Augenhöhe“).	eine bessere Abstimmung der poststationären, medikamentösen Therapie erfolgen würde.	poststationär eine Rücküberweisung der Patienten zeitnah erfolgen würde.				eine engere Zusammenarbeit bei der prä- und/ oder poststationären Betreuung	eine verbesserte IT-gestützte Kommunikation durch direkte Verbindung der Praxis IT-Systeme mit dem Krankenhausinformationssystem
10826139678	225092629	2019-06-27 10:54:45	2019-06-27 11:05:36	52.52.100.49	90	Augenheilkunde		sehr selten	sehr selten	1	selten	eher gut	eher gut	eher häufig	eher selten			Fehlende Alternative	Medizinische Versorgungsqualität								eher unzufrieden	trifft nicht zu	trifft nicht zu	trifft zu	trifft eher nicht zu	trifft überhaupt nicht zu	eher selten	eher zufrieden	Ja, wahrscheinlich	trifft vollkommen zu	verschlechtert	die Wartezeit für meine Patienten kürzer wäre.		die Qualität der medizinischen Behandlung besser wäre.					die Einführung (interdisziplinär-)intersektoraler klinischer Konferenzen.		eine engere Zusammenarbeit bei der prä- und/ oder poststationären Betreuung	eine verbesserte IT-gestützte Kommunikation durch direkte Verbindung der Praxis IT-Systeme mit dem Krankenhausinformationssystem
10826124717	225092629	2019-06-27 10:44:19	2019-06-27 11:42:55	63.233.61.154	15	Rheumatologie		eher selten	selten	6	eher selten	gut	eher gut	eher häufig	eher selten	Wunsch des Patienten			Medizinische Versorgungsqualität	Angebot besonderer diagnostischer und/oder therapeutischer Möglichkeiten							zufrieden	trifft nicht zu	trifft nicht zu	keine Antwort	trifft überhaupt nicht zu	trifft überhaupt nicht zu	eher selten	eher zufrieden	Ja, ganz sicher	trifft eher zu	verbessert	die Wartezeit für meine Patienten kürzer wäre.	die Wartezeit auf Befundberichte bzw. Arztbriefe nach einem stationären Aufenthalt kürzer wäre.								eine engere Zusammenarbeit bei der prä- und/ oder poststationären Betreuung
10826066526	225092654	2019-06-27 10:02:09	2019-06-27 10:13:00	63.233.61.154	10	Innere Medizin		sehr selten	sehr selten	12	selten	eher gut	eher schlecht	eher häufig	eher selten		Wohnortnähe des Patienten/ der Angehörigen			Angebot besonderer diagnostischer und/oder therapeutischer Möglichkeiten							eher unzufrieden	trifft nicht zu	trifft nicht zu	trifft eher	trifft nicht zu	trifft nicht zu	eher häufig	eher zufrieden	Ja, wahrscheinlich	trifft zu	verschlechtert		die Wartezeit auf Befundberichte bzw. Arztbriefe nach einem stationären Aufenthalt kürzer wäre.		die menschliche Zusammenarbeit besser funktionieren würde („auf Augenhöhe“).	eine bessere Abstimmung der poststationären, medikamentösen Therapie erfolgen würde.					eine engere Zusammenarbeit bei der prä- und/ oder poststationären Betreuung	eine verbesserte IT-gestützte Kommunikation durch direkte Verbindung der Praxis IT-Systeme mit dem Krankenhausinformationssystem
10825998483	225092654	2019-06-27 09:06:41	2019-06-27 12:22:55	84.53.140.150	100	Neurologie		eher selten	selten	3	eher häufig	gut	eher schlecht	eher selten	sehr selten				Medizinische Versorgungsqualität	Angebot besonderer diagnostischer und/oder therapeutischer Möglichkeiten							eher zufrieden	trifft eher	trifft eher	trifft nicht zu	trifft überhaupt nicht zu	trifft überhaupt nicht zu	eher selten	eher zufrieden	Ja, wahrscheinlich	trifft eher zu	gleich geblieben		die Wartezeit auf Befundberichte bzw. Arztbriefe nach einem stationären Aufenthalt kürzer wäre.		die menschliche Zusammenarbeit besser funktionieren würde („auf Augenhöhe“).			die Patienten poststationär zeitnah an ihren Zuweiser zurückverwiesen und ambulant angebunden würden.			eine engere Zusammenarbeit bei der prä- und/ oder poststationären Betreuung	eine verbesserte IT-gestützte Kommunikation durch direkte Verbindung der Praxis IT-Systeme mit dem Krankenhausinformationssystem	Möglichkeit telemedizinischer Konsultationen von qualifizierte Krankenhausärzten
10825992441	225092654	2019-06-27 09:01:58	2019-06-27 09:17:44	2.22.50.151	28	Thorax-Herz-Gefäßchirurgie		sehr selten	sehr selten	4	selten	gut	gut	sehr häufig	eher selten		Wohnortnähe des Patienten/ der Angehörigen			Angebot besonderer diagnostischer und/oder therapeutischer Möglichkeiten		Gute Zusammenarbeit mit den ärztlichen Kollegen im Krankenhaus					zufrieden	trifft zu	trifft zu	trifft eher	trifft überhaupt nicht zu	trifft überhaupt nicht zu	eher selten	zufrieden	Ja, wahrscheinlich	trifft eher nicht zu	deutlich verbessert					eine bessere Abstimmung der poststationären, medikamentösen Therapie erfolgen würde.	poststationär eine Rücküberweisung der Patienten zeitnah erfolgen würde.	die Patienten poststationär zeitnah an ihren Zuweiser zurückverwiesen und ambulant angebunden würden.			eine engere Zusammenarbeit bei der prä- und/ oder poststationären Betreuung	eine verbesserte IT-gestützte Kommunikation durch direkte Verbindung der Praxis IT-Systeme mit dem Krankenhausinformationssystem
10825979883	225092654	2019-06-27 08:50:47	2019-10-05 21:12:18	63.233.61.154	30	Andere (bitte angeben)	Psychosomatik	eher häufig	keine Antwort	6	eher häufig	eher gut	gut	keine Antwort	keine Antwort	Wunsch des Patienten				Angebot besonderer diagnostischer und/oder therapeutischer Möglichkeiten				Selbst dort tätig gewesen			eher zufrieden	trifft zu	trifft eher	trifft eher	keine Antwort	keine Antwort	sehr selten	eher zufrieden	Nein, eher nicht	trifft eher nicht zu	gleich geblieben	die Wartezeit für meine Patienten kürzer wäre.		die Qualität der medizinischen Behandlung besser wäre.							eine engere Zusammenarbeit bei der prä- und/ oder poststationären Betreuung
10825971917	225092629	2019-06-27 08:43:30	2019-06-27 08:53:45	52.52.100.49	10	Gynäkologie		häufig	eher selten	4	häufig	sehr gut	sehr gut	eher selten	eher selten				Medizinische Versorgungsqualität	Angebot besonderer diagnostischer und/oder therapeutischer Möglichkeiten		Gute Zusammenarbeit mit den ärztlichen Kollegen im Krankenhaus					sehr zufrieden	trifft vollkommen zu	trifft vollkommen zu	trifft eher	trifft nicht zu	trifft überhaupt nicht zu	sehr selten	sehr zufrieden	Ja, ganz sicher	trifft überhaupt nicht zu	verbessert		die Wartezeit auf Befundberichte bzw. Arztbriefe nach einem stationären Aufenthalt kürzer wäre.									eine verbesserte IT-gestützte Kommunikation durch direkte Verbindung der Praxis IT-Systeme mit dem Krankenhausinformationssystem	Möglichkeit telemedizinischer Konsultationen von qualifizierte Krankenhausärzten
10825962843	225092654	2019-06-27 08:35:10	2019-06-27 08:48:09	2.16.61.93	14	Kardiologie		selten	sehr selten	2	eher häufig	gut	gut	häufig	eher selten				Medizinische Versorgungsqualität	Angebot besonderer diagnostischer und/oder therapeutischer Möglichkeiten							eher zufrieden	trifft zu	trifft eher nicht zu	trifft zu	trifft überhaupt nicht zu	trifft nicht zu	eher häufig	eher zufrieden	Ja, wahrscheinlich	trifft zu	verschlechtert					eine bessere Abstimmung der poststationären, medikamentösen Therapie erfolgen würde.	poststationär eine Rücküberweisung der Patienten zeitnah erfolgen würde.				eine engere Zusammenarbeit bei der prä- und/ oder poststationären Betreuung	eine verbesserte IT-gestützte Kommunikation durch direkte Verbindung der Praxis IT-Systeme mit dem Krankenhausinformationssystem
10825962783	225092654	2019-06-27 08:35:05	2019-06-27 08:46:14	204.237.221.222	14	Hals-Nasen-Ohren-Heilkunde		sehr häufig	häufig	3	häufig	sehr gut	sehr gut	eher selten	eher selten				Medizinische Versorgungsqualität	Angebot besonderer diagnostischer und/oder therapeutischer Möglichkeiten		Gute Zusammenarbeit mit den ärztlichen Kollegen im Krankenhaus					sehr zufrieden	trifft zu	keine Antwort	trifft zu	trifft zu	trifft nicht zu	eher selten	zufrieden	Ja, ganz sicher	trifft eher nicht zu	verbessert		die Wartezeit auf Befundberichte bzw. Arztbriefe nach einem stationären Aufenthalt kürzer wäre.						die Einführung (interdisziplinär-)intersektoraler klinischer Konferenzen.			eine verbesserte IT-gestützte Kommunikation durch direkte Verbindung der Praxis IT-Systeme mit dem Krankenhausinformationssystem
10825946484	225092654	2019-06-27 08:19:37	2019-06-27 08:33:09	104.107.216.71	60	Kinder- und Jugendmedizin		keine Antwort	eher selten	10	eher häufig	gut	eher gut	selten	eher selten					Angebot besonderer diagnostischer und/oder therapeutischer Möglichkeiten				Selbst dort tätig gewesen			eher zufrieden	trifft eher nicht zu	trifft nicht zu	trifft eher	trifft eher nicht zu	trifft eher nicht zu	eher selten	zufrieden	Ja, wahrscheinlich	trifft eher nicht zu	verbessert	die Wartezeit für meine Patienten kürzer wäre.	die Wartezeit auf Befundberichte bzw. Arztbriefe nach einem stationären Aufenthalt kürzer wäre.									eine verbesserte IT-gestützte Kommunikation durch direkte Verbindung der Praxis IT-Systeme mit dem Krankenhausinformationssystem
10825945321	225092654	2019-06-27 08:18:26	2019-06-27 08:29:44	2.16.61.93	5	Sportmedizin		sehr häufig	sehr häufig	0	häufig	sehr gut	sehr gut	eher selten	selten				Medizinische Versorgungsqualität	Angebot besonderer diagnostischer und/oder therapeutischer Möglichkeiten		Gute Zusammenarbeit mit den ärztlichen Kollegen im Krankenhaus					sehr zufrieden	trifft vollkommen zu	trifft zu	trifft vollkommen zu	trifft zu	trifft zu	eher selten	sehr zufrieden	Ja, ganz sicher	trifft nicht zu	deutlich verbessert							die Patienten poststationär zeitnah an ihren Zuweiser zurückverwiesen und ambulant angebunden würden.
10825936342	225092654	2019-06-27 08:09:42	2019-06-27 08:16:03	184.25.254.23	30	Unfallchirurgie / Orthopädie		sehr selten	sehr selten	20	selten	eher gut	eher gut	sehr selten	eher selten	Wunsch des Patienten				Angebot besonderer diagnostischer und/oder therapeutischer Möglichkeiten							eher zufrieden	trifft eher nicht zu	trifft eher nicht zu	trifft eher nicht zu	trifft nicht zu	trifft überhaupt nicht zu	selten	eher zufrieden	Ja, wahrscheinlich	trifft eher zu	gleich geblieben	die Wartezeit für meine Patienten kürzer wäre.	die Wartezeit auf Befundberichte bzw. Arztbriefe nach einem stationären Aufenthalt kürzer wäre.					die Patienten poststationär zeitnah an ihren Zuweiser zurückverwiesen und ambulant angebunden würden.		ein verbessertes Fortbildungsangebot (niedergelassene Ärzte + Krankenhausärzte)	eine engere Zusammenarbeit bei der prä- und/ oder poststationären Betreuung
10825935009	225092654	2019-06-27 08:08:25	2019-06-27 12:03:31	104.99.239.54	30	Hämatologie / Onkologie		häufig	häufig	4	eher häufig	sehr gut	eher gut	eher häufig	häufig				Medizinische Versorgungsqualität								zufrieden	trifft zu	trifft eher nicht zu	trifft zu	keine Antwort	keine Antwort	eher selten	eher zufrieden	Ja, wahrscheinlich	trifft zu	verbessert	die Wartezeit für meine Patienten kürzer wäre.	die Wartezeit auf Befundberichte bzw. Arztbriefe nach einem stationären Aufenthalt kürzer wäre.			eine bessere Abstimmung der poststationären, medikamentösen Therapie erfolgen würde.					eine engere Zusammenarbeit bei der prä- und/ oder poststationären Betreuung
10825930106	225092654	2019-06-27 08:03:35	2019-06-27 08:17:29	2.16.101.71	5	Allgemeinchirurgie		selten	selten	3	eher selten	eher gut	eher gut	eher häufig	eher selten	Wunsch des Patienten				Angebot besonderer diagnostischer und/oder therapeutischer Möglichkeiten							eher zufrieden	trifft zu	trifft eher	trifft zu	trifft überhaupt nicht zu	trifft überhaupt nicht zu	eher selten	zufrieden	Ja, ganz sicher	trifft eher zu	verbessert		die Wartezeit auf Befundberichte bzw. Arztbriefe nach einem stationären Aufenthalt kürzer wäre.		die menschliche Zusammenarbeit besser funktionieren würde („auf Augenhöhe“).
10825914882	225092588	2019-06-27 07:47:45	2019-06-27 08:11:52	95.101.82.189	2	Mund-Kiefer-Gesichtschirurgie		sehr häufig	sehr häufig	4	sehr häufig	sehr gut	sehr gut	selten	sehr selten				Medizinische Versorgungsqualität			Gute Zusammenarbeit mit den ärztlichen Kollegen im Krankenhaus			Ruf des Krankenhauses insgesamt		sehr zufrieden	keine Antwort	trifft vollkommen zu	trifft zu	trifft überhaupt nicht zu	trifft überhaupt nicht zu	selten	sehr zufrieden	Ja, ganz sicher	trifft überhaupt nicht zu	gleich geblieben		die Wartezeit auf Befundberichte bzw. Arztbriefe nach einem stationären Aufenthalt kürzer wäre.
10825053071	225092629	2019-06-26 21:50:38	2019-06-26 22:08:55	2.22.117.62	14	Neurochirurgie		sehr selten	sehr selten	6	häufig	sehr gut	sehr gut	eher häufig	häufig				Medizinische Versorgungsqualität	Angebot besonderer diagnostischer und/oder therapeutischer Möglichkeiten		Gute Zusammenarbeit mit den ärztlichen Kollegen im Krankenhaus					zufrieden	trifft eher	trifft eher	trifft eher	trifft eher nicht zu	trifft nicht zu	eher selten	zufrieden	Ja, ganz sicher	trifft eher nicht zu	gleich geblieben		die Wartezeit auf Befundberichte bzw. Arztbriefe nach einem stationären Aufenthalt kürzer wäre.			eine bessere Abstimmung der poststationären, medikamentösen Therapie erfolgen würde.					eine engere Zusammenarbeit bei der prä- und/ oder poststationären Betreuung		Möglichkeit telemedizinischer Konsultationen von qualifizierte Krankenhausärzten
10824787552	225092629	2019-06-26 19:59:07	2019-06-26 20:06:47	63.233.61.147	60	Kardiologie		sehr selten	sehr selten	8	eher häufig	eher gut	eher schlecht	eher häufig	eher selten	Wunsch des Patienten											eher zufrieden	trifft nicht zu	trifft nicht zu	trifft eher	trifft nicht zu	trifft nicht zu	eher selten	eher zufrieden	Ja, wahrscheinlich	trifft eher zu	verbessert	die Wartezeit für meine Patienten kürzer wäre.	die Wartezeit auf Befundberichte bzw. Arztbriefe nach einem stationären Aufenthalt kürzer wäre.		die menschliche Zusammenarbeit besser funktionieren würde („auf Augenhöhe“).
10824705687	225092588	2019-06-26 19:25:05	2019-06-26 19:35:01	2.16.187.13	60	Kinder- und Jugendmedizin		selten	eher selten	30	selten	eher schlecht	sehr schlecht	eher häufig	eher selten	Wunsch des Patienten	Wohnortnähe des Patienten/ der Angehörigen	Fehlende Alternative									eher unzufrieden	trifft eher nicht zu	trifft eher nicht zu	trifft eher nicht zu	trifft eher nicht zu	trifft eher nicht zu	eher selten	eher unzufrieden	Nein, eher nicht	trifft vollkommen zu	gleich geblieben			die Qualität der medizinischen Behandlung besser wäre.	die menschliche Zusammenarbeit besser funktionieren würde („auf Augenhöhe“).	eine bessere Abstimmung der poststationären, medikamentösen Therapie erfolgen würde.				ein verbessertes Fortbildungsangebot (niedergelassene Ärzte + Krankenhausärzte)	eine engere Zusammenarbeit bei der prä- und/ oder poststationären Betreuung	eine verbesserte IT-gestützte Kommunikation durch direkte Verbindung der Praxis IT-Systeme mit dem Krankenhausinformationssystem
10824669670	225092553	2019-06-26 19:10:08	2019-06-26 19:24:02	2.16.187.13	7	Kinder- und Jugendmedizin		sehr selten	sehr selten	20	eher selten	eher gut	eher gut	selten	sehr selten			Fehlende Alternative	Medizinische Versorgungsqualität	Angebot besonderer diagnostischer und/oder therapeutischer Möglichkeiten							eher unzufrieden	trifft nicht zu	trifft nicht zu	trifft eher	trifft überhaupt nicht zu	keine Antwort	eher häufig	eher zufrieden	Ja, wahrscheinlich	trifft zu	gleich geblieben	die Wartezeit für meine Patienten kürzer wäre.	die Wartezeit auf Befundberichte bzw. Arztbriefe nach einem stationären Aufenthalt kürzer wäre.			eine bessere Abstimmung der poststationären, medikamentösen Therapie erfolgen würde.					eine engere Zusammenarbeit bei der prä- und/ oder poststationären Betreuung
10824525691	225092629	2019-06-26 18:12:53	2019-06-26 18:33:01	52.52.199.35	14	Kardiologie		keine Antwort	eher häufig	3	eher häufig	sehr gut	eher gut	eher häufig	eher selten		Wohnortnähe des Patienten/ der Angehörigen	Fehlende Alternative					Empfehlung von Kollegen				eher zufrieden	trifft zu	trifft eher	trifft zu	trifft eher	trifft eher	eher selten	sehr zufrieden	Ja, ganz sicher	trifft eher nicht zu	gleich geblieben	die Wartezeit für meine Patienten kürzer wäre.	die Wartezeit auf Befundberichte bzw. Arztbriefe nach einem stationären Aufenthalt kürzer wäre.			eine bessere Abstimmung der poststationären, medikamentösen Therapie erfolgen würde.			die Einführung (interdisziplinär-)intersektoraler klinischer Konferenzen.		eine engere Zusammenarbeit bei der prä- und/ oder poststationären Betreuung
10824404028	225092588	2019-06-26 17:28:10	2019-06-26 17:42:09	2.21.79.132	10	Gynäkologie		sehr häufig	sehr selten	2	eher selten	gut	eher gut	sehr selten	sehr selten	Wunsch des Patienten				Angebot besonderer diagnostischer und/oder therapeutischer Möglichkeiten					Ruf des Krankenhauses insgesamt		zufrieden	trifft zu	trifft eher	trifft zu	trifft vollkommen zu	trifft nicht zu	eher selten	sehr zufrieden	Ja, wahrscheinlich	trifft zu	verbessert	die Wartezeit für meine Patienten kürzer wäre.			die menschliche Zusammenarbeit besser funktionieren würde („auf Augenhöhe“).					ein verbessertes Fortbildungsangebot (niedergelassene Ärzte + Krankenhausärzte)
10824326579	225092553	2019-06-26 17:00:54	2019-06-26 17:12:31	184.25.254.101	50	Gastroenterologie		selten	selten	8	keine Antwort	gut	eher gut	eher selten	selten			Fehlende Alternative		Angebot besonderer diagnostischer und/oder therapeutischer Möglichkeiten							eher unzufrieden	trifft zu	trifft nicht zu	keine Antwort	trifft überhaupt nicht zu	trifft überhaupt nicht zu	selten	eher zufrieden	Ja, wahrscheinlich	trifft eher zu	verbessert	die Wartezeit für meine Patienten kürzer wäre.	die Wartezeit auf Befundberichte bzw. Arztbriefe nach einem stationären Aufenthalt kürzer wäre.		die menschliche Zusammenarbeit besser funktionieren würde („auf Augenhöhe“).						eine engere Zusammenarbeit bei der prä- und/ oder poststationären Betreuung
10824259924	225092629	2019-06-26 16:36:57	2019-06-26 16:46:39	2.22.117.86	30	Dermatologie		sehr selten	sehr selten	4	eher häufig	sehr gut	sehr gut	eher häufig	eher selten				Medizinische Versorgungsqualität	Angebot besonderer diagnostischer und/oder therapeutischer Möglichkeiten		Gute Zusammenarbeit mit den ärztlichen Kollegen im Krankenhaus					sehr zufrieden	trifft eher nicht zu	trifft eher nicht zu	trifft vollkommen zu	trifft nicht zu	trifft überhaupt nicht zu	selten	zufrieden	Ja, ganz sicher	trifft eher nicht zu	deutlich verbessert	die Wartezeit für meine Patienten kürzer wäre.	die Wartezeit auf Befundberichte bzw. Arztbriefe nach einem stationären Aufenthalt kürzer wäre.									eine verbesserte IT-gestützte Kommunikation durch direkte Verbindung der Praxis IT-Systeme mit dem Krankenhausinformationssystem	Möglichkeit telemedizinischer Konsultationen von qualifizierte Krankenhausärzten
10824182274	225092527	2019-06-26 16:09:41	2019-06-26 16:59:13	52.52.199.35	3	Mund-Kiefer-Gesichtschirurgie		keine Antwort	keine Antwort	4	sehr selten	eher gut	eher schlecht	eher selten	eher selten					Angebot besonderer diagnostischer und/oder therapeutischer Möglichkeiten							unzufrieden	trifft eher nicht zu	trifft nicht zu	trifft eher nicht zu	trifft eher nicht zu	trifft eher	eher häufig	eher unzufrieden	Nein, eher nicht	trifft vollkommen zu	verschlechtert	die Wartezeit für meine Patienten kürzer wäre.			die menschliche Zusammenarbeit besser funktionieren würde („auf Augenhöhe“).			die Patienten poststationär zeitnah an ihren Zuweiser zurückverwiesen und ambulant angebunden würden.				eine verbesserte IT-gestützte Kommunikation durch direkte Verbindung der Praxis IT-Systeme mit dem Krankenhausinformationssystem
10824144226	225092588	2019-06-26 15:56:21	2019-06-26 16:14:58	2.20.190.184	14	Dermatologie		sehr selten	selten	4	selten	sehr gut	gut	selten	sehr selten				Medizinische Versorgungsqualität							Notwendigkeit zur kompetenten Versorgung	eher zufrieden	trifft nicht zu	trifft nicht zu	trifft vollkommen zu	trifft nicht zu	trifft überhaupt nicht zu	sehr selten	sehr zufrieden	Ja, ganz sicher	trifft zu	gleich geblieben		die Wartezeit auf Befundberichte bzw. Arztbriefe nach einem stationären Aufenthalt kürzer wäre.		die menschliche Zusammenarbeit besser funktionieren würde („auf Augenhöhe“).		poststationär eine Rücküberweisung der Patienten zeitnah erfolgen würde.				eine engere Zusammenarbeit bei der prä- und/ oder poststationären Betreuung
10824143600	225092553	2019-06-26 15:55:59	2019-06-26 16:24:49	52.52.100.49	10	Kardiologie		keine Antwort	sehr selten	4	eher selten	eher gut	eher schlecht	eher häufig	eher selten				Medizinische Versorgungsqualität	Angebot besonderer diagnostischer und/oder therapeutischer Möglichkeiten				Selbst dort tätig gewesen			eher zufrieden	trifft zu	trifft zu	trifft zu	trifft überhaupt nicht zu	trifft überhaupt nicht zu	selten	zufrieden	Ja, ganz sicher	trifft eher nicht zu	deutlich verbessert				die menschliche Zusammenarbeit besser funktionieren würde („auf Augenhöhe“).	eine bessere Abstimmung der poststationären, medikamentösen Therapie erfolgen würde.				ein verbessertes Fortbildungsangebot (niedergelassene Ärzte + Krankenhausärzte)			Möglichkeit telemedizinischer Konsultationen von qualifizierte Krankenhausärzten
10823865191	225092588	2019-06-26 14:02:57	2019-06-26 14:12:57	52.52.100.49	7	Kinder- und Jugendmedizin		häufig	sehr selten	4	häufig	eher gut	gut	sehr selten	sehr selten		Wohnortnähe des Patienten/ der Angehörigen		Medizinische Versorgungsqualität	Angebot besonderer diagnostischer und/oder therapeutischer Möglichkeiten							zufrieden	trifft zu	trifft nicht zu	trifft eher nicht zu	trifft eher nicht zu	trifft überhaupt nicht zu	selten	eher zufrieden	Ja, ganz sicher	trifft eher nicht zu	verschlechtert				die menschliche Zusammenarbeit besser funktionieren würde („auf Augenhöhe“).	eine bessere Abstimmung der poststationären, medikamentösen Therapie erfolgen würde.				ein verbessertes Fortbildungsangebot (niedergelassene Ärzte + Krankenhausärzte)		eine verbesserte IT-gestützte Kommunikation durch direkte Verbindung der Praxis IT-Systeme mit dem Krankenhausinformationssystem	Möglichkeit telemedizinischer Konsultationen von qualifizierte Krankenhausärzten
10823831337	225092629	2019-06-26 13:46:17	2019-06-26 14:01:45	52.52.199.35	0	Psychiatrie		sehr selten	selten	2	eher häufig	eher gut	eher gut	keine Antwort	keine Antwort	Wunsch des Patienten			Medizinische Versorgungsqualität				Empfehlung von Kollegen				eher zufrieden	trifft eher	trifft eher	trifft eher nicht zu	trifft nicht zu	trifft überhaupt nicht zu	eher selten	eher zufrieden	Ja, wahrscheinlich	trifft eher zu	gleich geblieben	die Wartezeit für meine Patienten kürzer wäre.	die Wartezeit auf Befundberichte bzw. Arztbriefe nach einem stationären Aufenthalt kürzer wäre.		die menschliche Zusammenarbeit besser funktionieren würde („auf Augenhöhe“).						eine engere Zusammenarbeit bei der prä- und/ oder poststationären Betreuung
10823797200	225092553	2019-06-26 13:27:50	2019-06-26 13:38:59	63.151.119.14	0	Psychiatrie		sehr selten	sehr selten	10	selten	eher schlecht	eher schlecht	sehr selten	eher häufig			Fehlende Alternative									sehr unzufrieden	trifft überhaupt nicht zu	trifft überhaupt nicht zu	trifft überhaupt nicht zu	trifft überhaupt nicht zu	trifft überhaupt nicht zu	eher selten	sehr unzufrieden	Nein, auf keinen Fall	trifft vollkommen zu	verschlechtert				die menschliche Zusammenarbeit besser funktionieren würde („auf Augenhöhe“).	eine bessere Abstimmung der poststationären, medikamentösen Therapie erfolgen würde.	poststationär eine Rücküberweisung der Patienten zeitnah erfolgen würde.				eine engere Zusammenarbeit bei der prä- und/ oder poststationären Betreuung
10823773707	225092629	2019-06-26 13:14:10	2019-06-26 13:28:05	63.233.61.154	14	Urologie		eher selten	eher selten	3	eher selten	eher schlecht	eher schlecht	sehr häufig	eher häufig	Wunsch des Patienten				Angebot besonderer diagnostischer und/oder therapeutischer Möglichkeiten							eher unzufrieden	trifft zu	trifft zu	trifft eher	trifft nicht zu	trifft eher nicht zu	eher selten	eher zufrieden	Ja, wahrscheinlich	trifft eher zu	gleich geblieben		die Wartezeit auf Befundberichte bzw. Arztbriefe nach einem stationären Aufenthalt kürzer wäre.		die menschliche Zusammenarbeit besser funktionieren würde („auf Augenhöhe“).			die Patienten poststationär zeitnah an ihren Zuweiser zurückverwiesen und ambulant angebunden würden.		ein verbessertes Fortbildungsangebot (niedergelassene Ärzte + Krankenhausärzte)	eine engere Zusammenarbeit bei der prä- und/ oder poststationären Betreuung	eine verbesserte IT-gestützte Kommunikation durch direkte Verbindung der Praxis IT-Systeme mit dem Krankenhausinformationssystem
10823552600	225092629	2019-06-26 10:59:44	2019-06-26 11:08:14	52.52.100.49	60	Hals-Nasen-Ohren-Heilkunde		häufig	häufig	1	eher selten	eher gut	sehr schlecht	keine Antwort	eher selten					Angebot besonderer diagnostischer und/oder therapeutischer Möglichkeiten							eher zufrieden	trifft nicht zu	trifft nicht zu	trifft eher nicht zu	trifft überhaupt nicht zu	trifft überhaupt nicht zu	eher selten	eher zufrieden	Ja, wahrscheinlich	trifft vollkommen zu	verschlechtert				die menschliche Zusammenarbeit besser funktionieren würde („auf Augenhöhe“).			die Patienten poststationär zeitnah an ihren Zuweiser zurückverwiesen und ambulant angebunden würden.			eine engere Zusammenarbeit bei der prä- und/ oder poststationären Betreuung	eine verbesserte IT-gestützte Kommunikation durch direkte Verbindung der Praxis IT-Systeme mit dem Krankenhausinformationssystem
10823547203	225092629	2019-06-26 10:55:43	2019-06-26 11:34:38	63.233.61.147	28	Dermatologie		keine Antwort	sehr selten	12	sehr selten	gut	keine Antwort	eher selten	sehr selten					Angebot besonderer diagnostischer und/oder therapeutischer Möglichkeiten							eher unzufrieden	trifft zu	trifft nicht zu	trifft zu	trifft überhaupt nicht zu	trifft überhaupt nicht zu	keine Antwort	eher zufrieden	Ja, wahrscheinlich	trifft vollkommen zu	deutlich verschlechtert	die Wartezeit für meine Patienten kürzer wäre.	die Wartezeit auf Befundberichte bzw. Arztbriefe nach einem stationären Aufenthalt kürzer wäre.		die menschliche Zusammenarbeit besser funktionieren würde („auf Augenhöhe“).						eine engere Zusammenarbeit bei der prä- und/ oder poststationären Betreuung
10823457881	225092629	2019-06-26 09:54:20	2019-10-05 20:54:59	23.15.38.182	10	Andere (bitte angeben)	Psychosomatische Medizin	eher selten	sehr selten	12	eher häufig	gut	gut	sehr selten	selten		Wohnortnähe des Patienten/ der Angehörigen					Gute Zusammenarbeit mit den ärztlichen Kollegen im Krankenhaus		Selbst dort tätig gewesen			eher zufrieden	trifft überhaupt nicht zu	trifft nicht zu	trifft eher nicht zu	keine Antwort	trifft überhaupt nicht zu	eher häufig	eher zufrieden	Ja, wahrscheinlich	trifft zu	gleich geblieben	die Wartezeit für meine Patienten kürzer wäre.	die Wartezeit auf Befundberichte bzw. Arztbriefe nach einem stationären Aufenthalt kürzer wäre.						die Einführung (interdisziplinär-)intersektoraler klinischer Konferenzen.	ein verbessertes Fortbildungsangebot (niedergelassene Ärzte + Krankenhausärzte)	eine engere Zusammenarbeit bei der prä- und/ oder poststationären Betreuung
10823437254	225092629	2019-06-26 09:39:29	2019-06-26 09:54:08	184.25.254.101	4	Innere Medizin		sehr selten	eher selten	3	eher häufig	gut	eher gut	häufig	selten		Wohnortnähe des Patienten/ der Angehörigen		Medizinische Versorgungsqualität	Angebot besonderer diagnostischer und/oder therapeutischer Möglichkeiten							eher unzufrieden	trifft zu	trifft nicht zu	trifft zu	trifft überhaupt nicht zu	keine Antwort	eher häufig	eher unzufrieden	Nein, eher nicht	trifft zu	gleich geblieben				die menschliche Zusammenarbeit besser funktionieren würde („auf Augenhöhe“).	eine bessere Abstimmung der poststationären, medikamentösen Therapie erfolgen würde.		die Patienten poststationär zeitnah an ihren Zuweiser zurückverwiesen und ambulant angebunden würden.			eine engere Zusammenarbeit bei der prä- und/ oder poststationären Betreuung	eine verbesserte IT-gestützte Kommunikation durch direkte Verbindung der Praxis IT-Systeme mit dem Krankenhausinformationssystem
10823433332	225092629	2019-06-26 09:36:21	2019-06-26 09:44:31	2.19.96.189	10	Innere Medizin		eher selten	sehr selten	8	selten	eher gut	eher schlecht	häufig	eher häufig					Angebot besonderer diagnostischer und/oder therapeutischer Möglichkeiten							eher zufrieden	trifft eher	trifft eher nicht zu	trifft eher	trifft eher nicht zu	trifft eher nicht zu	eher selten	eher zufrieden	Ja, wahrscheinlich	trifft eher zu	gleich geblieben	die Wartezeit für meine Patienten kürzer wäre.	die Wartezeit auf Befundberichte bzw. Arztbriefe nach einem stationären Aufenthalt kürzer wäre.		die menschliche Zusammenarbeit besser funktionieren würde („auf Augenhöhe“).						eine engere Zusammenarbeit bei der prä- und/ oder poststationären Betreuung		Möglichkeit telemedizinischer Konsultationen von qualifizierte Krankenhausärzten
10823423642	225092629	2019-06-26 09:29:22	2019-06-26 09:40:05	52.52.100.49	20	Kinder- und Jugendmedizin		häufig	eher häufig	2	häufig	sehr gut	gut	selten	sehr selten				Medizinische Versorgungsqualität			Gute Zusammenarbeit mit den ärztlichen Kollegen im Krankenhaus		Selbst dort tätig gewesen			zufrieden	trifft eher nicht zu	trifft eher nicht zu	trifft eher	trifft eher nicht zu	trifft nicht zu	selten	zufrieden	Ja, wahrscheinlich	trifft eher nicht zu	gleich geblieben	die Wartezeit für meine Patienten kürzer wäre.	die Wartezeit auf Befundberichte bzw. Arztbriefe nach einem stationären Aufenthalt kürzer wäre.		die menschliche Zusammenarbeit besser funktionieren würde („auf Augenhöhe“).						eine engere Zusammenarbeit bei der prä- und/ oder poststationären Betreuung	eine verbesserte IT-gestützte Kommunikation durch direkte Verbindung der Praxis IT-Systeme mit dem Krankenhausinformationssystem
10823409097	225092629	2019-06-26 09:18:26	2019-06-26 09:32:35	23.15.38.182	14	Innere Medizin		selten	sehr selten	8	selten	gut	eher schlecht	eher häufig	eher selten	Wunsch des Patienten		Fehlende Alternative	Medizinische Versorgungsqualität								eher unzufrieden	trifft überhaupt nicht zu	trifft überhaupt nicht zu	trifft überhaupt nicht zu	trifft überhaupt nicht zu	trifft überhaupt nicht zu	eher selten	eher zufrieden	Nein, eher nicht	trifft vollkommen zu	gleich geblieben		die Wartezeit auf Befundberichte bzw. Arztbriefe nach einem stationären Aufenthalt kürzer wäre.		die menschliche Zusammenarbeit besser funktionieren würde („auf Augenhöhe“).	eine bessere Abstimmung der poststationären, medikamentösen Therapie erfolgen würde.				ein verbessertes Fortbildungsangebot (niedergelassene Ärzte + Krankenhausärzte)	eine engere Zusammenarbeit bei der prä- und/ oder poststationären Betreuung
10823401211	225092629	2019-06-26 09:12:24	2019-06-26 09:24:08	2.22.117.86	60	Neurologie		häufig	eher häufig	8	sehr häufig	gut	sehr gut	eher häufig	eher selten		Wohnortnähe des Patienten/ der Angehörigen	Fehlende Alternative						Selbst dort tätig gewesen			zufrieden	trifft eher nicht zu	trifft eher nicht zu	trifft eher	trifft überhaupt nicht zu	trifft überhaupt nicht zu	eher selten	eher zufrieden	Ja, wahrscheinlich	trifft eher zu	gleich geblieben	die Wartezeit für meine Patienten kürzer wäre.	die Wartezeit auf Befundberichte bzw. Arztbriefe nach einem stationären Aufenthalt kürzer wäre.			eine bessere Abstimmung der poststationären, medikamentösen Therapie erfolgen würde.					eine engere Zusammenarbeit bei der prä- und/ oder poststationären Betreuung	eine verbesserte IT-gestützte Kommunikation durch direkte Verbindung der Praxis IT-Systeme mit dem Krankenhausinformationssystem	Möglichkeit telemedizinischer Konsultationen von qualifizierte Krankenhausärzten
10823396373	225092629	2019-06-26 09:02:06	2019-06-26 11:27:59	184.25.254.101	14	Neurologie		sehr selten	sehr selten	6	eher selten	eher gut	eher schlecht	eher häufig	eher häufig			Fehlende Alternative									eher unzufrieden	trifft überhaupt nicht zu	trifft überhaupt nicht zu	trifft eher	trifft überhaupt nicht zu	trifft überhaupt nicht zu	eher selten	eher zufrieden	Nein, eher nicht	trifft vollkommen zu	verschlechtert		die Wartezeit auf Befundberichte bzw. Arztbriefe nach einem stationären Aufenthalt kürzer wäre.		die menschliche Zusammenarbeit besser funktionieren würde („auf Augenhöhe“).	eine bessere Abstimmung der poststationären, medikamentösen Therapie erfolgen würde.					eine engere Zusammenarbeit bei der prä- und/ oder poststationären Betreuung	eine verbesserte IT-gestützte Kommunikation durch direkte Verbindung der Praxis IT-Systeme mit dem Krankenhausinformationssystem
10823387704	225092629	2019-06-26 09:02:12	2019-06-26 09:23:10	63.233.61.147	10	Innere Medizin		sehr selten	selten	2	selten	eher gut	eher schlecht	eher selten	eher selten	Wunsch des Patienten	Wohnortnähe des Patienten/ der Angehörigen			Angebot besonderer diagnostischer und/oder therapeutischer Möglichkeiten							eher zufrieden	trifft eher	trifft eher	trifft eher	trifft eher nicht zu	trifft nicht zu	eher selten	eher zufrieden	Ja, wahrscheinlich	trifft eher zu	verbessert				die menschliche Zusammenarbeit besser funktionieren würde („auf Augenhöhe“).	eine bessere Abstimmung der poststationären, medikamentösen Therapie erfolgen würde.					eine engere Zusammenarbeit bei der prä- und/ oder poststationären Betreuung	eine verbesserte IT-gestützte Kommunikation durch direkte Verbindung der Praxis IT-Systeme mit dem Krankenhausinformationssystem
10823356775	225092629	2019-06-26 08:38:41	2019-06-26 08:47:50	52.52.199.35	7	Gynäkologie		häufig	eher selten	3	eher häufig	gut	keine Antwort	sehr selten	sehr selten					Angebot besonderer diagnostischer und/oder therapeutischer Möglichkeiten							eher zufrieden	trifft nicht zu	keine Antwort	trifft eher	keine Antwort	keine Antwort	eher selten	zufrieden	Ja, wahrscheinlich	trifft eher nicht zu	deutlich verbessert		die Wartezeit auf Befundberichte bzw. Arztbriefe nach einem stationären Aufenthalt kürzer wäre.								eine engere Zusammenarbeit bei der prä- und/ oder poststationären Betreuung
10823356417	225092629	2019-06-26 08:38:24	2019-06-26 08:49:30	52.52.100.49	1	Neurologie		eher häufig	häufig	8	eher häufig	eher schlecht	eher schlecht	keine Antwort	keine Antwort					Angebot besonderer diagnostischer und/oder therapeutischer Möglichkeiten							eher zufrieden	trifft eher	trifft eher nicht zu	trifft eher nicht zu	trifft nicht zu	trifft eher	häufig	eher zufrieden	Ja, wahrscheinlich	trifft zu	verbessert			die Qualität der medizinischen Behandlung besser wäre.					die Einführung (interdisziplinär-)intersektoraler klinischer Konferenzen.			eine verbesserte IT-gestützte Kommunikation durch direkte Verbindung der Praxis IT-Systeme mit dem Krankenhausinformationssystem
10823334961	225092629	2019-06-26 08:22:14	2019-06-26 08:35:13	52.52.199.35	100	Kinder- und Jugendpsychiatrie		sehr selten	sehr selten	100	selten	sehr schlecht	schlecht	eher selten	eher selten											Akute Symptomatik	sehr unzufrieden	trifft überhaupt nicht zu	trifft überhaupt nicht zu	trifft eher nicht zu	trifft überhaupt nicht zu	trifft überhaupt nicht zu	sehr häufig	unzufrieden	Nein, auf keinen Fall	trifft vollkommen zu	deutlich verschlechtert	die Wartezeit für meine Patienten kürzer wäre.	die Wartezeit auf Befundberichte bzw. Arztbriefe nach einem stationären Aufenthalt kürzer wäre.	die Qualität der medizinischen Behandlung besser wäre.					die Einführung (interdisziplinär-)intersektoraler klinischer Konferenzen.		eine engere Zusammenarbeit bei der prä- und/ oder poststationären Betreuung
10823328298	225092588	2019-06-26 08:17:22	2019-06-26 08:25:35	52.52.199.35	100	Unfallchirurgie / Orthopädie		eher häufig	häufig	2	häufig	eher schlecht	eher schlecht	sehr selten	sehr selten		Wohnortnähe des Patienten/ der Angehörigen			Angebot besonderer diagnostischer und/oder therapeutischer Möglichkeiten		Gute Zusammenarbeit mit den ärztlichen Kollegen im Krankenhaus					zufrieden	trifft eher nicht zu	trifft eher nicht zu	trifft zu	trifft nicht zu	trifft nicht zu	selten	eher zufrieden	Ja, wahrscheinlich	trifft zu	gleich geblieben	die Wartezeit für meine Patienten kürzer wäre.		die Qualität der medizinischen Behandlung besser wäre.	die menschliche Zusammenarbeit besser funktionieren würde („auf Augenhöhe“).
10823325356	225092629	2019-06-26 08:15:21	2019-06-26 08:44:04	204.2.136.180	21	Urologie		eher selten	eher selten	1	häufig	sehr gut	gut	eher häufig	eher selten	Wunsch des Patienten	Wohnortnähe des Patienten/ der Angehörigen			Angebot besonderer diagnostischer und/oder therapeutischer Möglichkeiten							zufrieden	trifft zu	trifft zu	trifft zu	trifft eher	trifft zu	eher selten	zufrieden	Ja, wahrscheinlich	trifft eher nicht zu	verbessert	die Wartezeit für meine Patienten kürzer wäre.								ein verbessertes Fortbildungsangebot (niedergelassene Ärzte + Krankenhausärzte)	eine engere Zusammenarbeit bei der prä- und/ oder poststationären Betreuung
10823291853	225092629	2019-06-26 07:52:05	2019-06-26 08:07:25	2.16.128.62	14	Psychiatrie		keine Antwort	sehr selten	30	eher selten	eher gut	eher gut	häufig	eher häufig		Wohnortnähe des Patienten/ der Angehörigen	Fehlende Alternative									unzufrieden	trifft überhaupt nicht zu	trifft vollkommen zu	trifft eher	keine Antwort	keine Antwort	eher selten	unzufrieden	Nein, eher nicht	trifft vollkommen zu	gleich geblieben	die Wartezeit für meine Patienten kürzer wäre.	die Wartezeit auf Befundberichte bzw. Arztbriefe nach einem stationären Aufenthalt kürzer wäre.			eine bessere Abstimmung der poststationären, medikamentösen Therapie erfolgen würde.					eine engere Zusammenarbeit bei der prä- und/ oder poststationären Betreuung
10823290689	225092629	2019-06-26 07:50:54	2019-06-26 07:58:17	2.16.128.53	10	Dermatologie		sehr selten	sehr selten	5	sehr selten	eher gut	eher schlecht	häufig	eher häufig	Wunsch des Patienten	Wohnortnähe des Patienten/ der Angehörigen	Fehlende Alternative									eher zufrieden	trifft eher nicht zu	trifft nicht zu	trifft eher	trifft nicht zu	trifft nicht zu	eher selten	eher zufrieden	Nein, eher nicht	trifft eher zu	gleich geblieben		die Wartezeit auf Befundberichte bzw. Arztbriefe nach einem stationären Aufenthalt kürzer wäre.	die Qualität der medizinischen Behandlung besser wäre.			poststationär eine Rücküberweisung der Patienten zeitnah erfolgen würde.				eine engere Zusammenarbeit bei der prä- und/ oder poststationären Betreuung	eine verbesserte IT-gestützte Kommunikation durch direkte Verbindung der Praxis IT-Systeme mit dem Krankenhausinformationssystem
10823209121	225092588	2019-06-26 06:34:15	2019-06-26 06:41:10	52.52.199.35	20	Urologie		häufig	eher häufig	3	eher häufig	sehr gut	sehr gut	sehr häufig	eher häufig					Angebot besonderer diagnostischer und/oder therapeutischer Möglichkeiten							sehr zufrieden	trifft vollkommen zu	trifft zu	trifft zu	trifft überhaupt nicht zu	trifft überhaupt nicht zu	eher selten	sehr zufrieden	Ja, ganz sicher	trifft nicht zu	deutlich verbessert	die Wartezeit für meine Patienten kürzer wäre.	die Wartezeit auf Befundberichte bzw. Arztbriefe nach einem stationären Aufenthalt kürzer wäre.									eine verbesserte IT-gestützte Kommunikation durch direkte Verbindung der Praxis IT-Systeme mit dem Krankenhausinformationssystem
10823176218	225092588	2019-06-26 06:04:22	2019-06-26 06:13:57	184.50.88.109	10	Kardiologie		häufig	häufig	8	eher häufig	gut	eher gut	eher selten	selten				Medizinische Versorgungsqualität	Angebot besonderer diagnostischer und/oder therapeutischer Möglichkeiten							eher zufrieden	trifft vollkommen zu	trifft zu	trifft eher	trifft eher	trifft nicht zu	eher selten	zufrieden	Ja, ganz sicher	trifft eher nicht zu	verbessert		die Wartezeit auf Befundberichte bzw. Arztbriefe nach einem stationären Aufenthalt kürzer wäre.		die menschliche Zusammenarbeit besser funktionieren würde („auf Augenhöhe“).	eine bessere Abstimmung der poststationären, medikamentösen Therapie erfolgen würde.					eine engere Zusammenarbeit bei der prä- und/ oder poststationären Betreuung	eine verbesserte IT-gestützte Kommunikation durch direkte Verbindung der Praxis IT-Systeme mit dem Krankenhausinformationssystem
10822219105	225092588	2019-06-25 21:03:08	2019-06-25 21:15:30	52.52.199.35	80	Hals-Nasen-Ohren-Heilkunde		häufig	sehr selten	1	eher selten	gut	eher schlecht	eher häufig	eher selten		Wohnortnähe des Patienten/ der Angehörigen		Medizinische Versorgungsqualität								eher zufrieden	trifft eher nicht zu	trifft eher nicht zu	trifft eher nicht zu	trifft überhaupt nicht zu	trifft überhaupt nicht zu	eher selten	zufrieden	Ja, wahrscheinlich	trifft zu	verbessert	die Wartezeit für meine Patienten kürzer wäre.			die menschliche Zusammenarbeit besser funktionieren würde („auf Augenhöhe“).					ein verbessertes Fortbildungsangebot (niedergelassene Ärzte + Krankenhausärzte)	eine engere Zusammenarbeit bei der prä- und/ oder poststationären Betreuung
10822061026	225092588	2019-06-25 19:58:36	2019-06-25 20:11:43	52.52.199.35	30	Kinder- und Jugendmedizin		häufig	eher häufig	3	eher selten	sehr gut	sehr gut	selten	sehr selten				Medizinische Versorgungsqualität	Angebot besonderer diagnostischer und/oder therapeutischer Möglichkeiten			Empfehlung von Kollegen				sehr zufrieden	trifft zu	trifft zu	trifft zu	keine Antwort	keine Antwort	sehr selten	sehr zufrieden	Ja, ganz sicher	trifft nicht zu	verbessert	die Wartezeit für meine Patienten kürzer wäre.
10821983773	225092203	2019-06-25 19:26:20	2019-06-25 19:36:24	52.52.100.49	10	Thorax-Herz-Gefäßchirurgie		selten	eher häufig	2	eher selten	gut	gut	häufig	eher selten				Medizinische Versorgungsqualität	Angebot besonderer diagnostischer und/oder therapeutischer Möglichkeiten					Ruf des Krankenhauses insgesamt		eher zufrieden	keine Antwort	keine Antwort	trifft eher nicht zu	trifft eher nicht zu	keine Antwort	eher selten	zufrieden	Ja, wahrscheinlich	trifft eher zu	verbessert	die Wartezeit für meine Patienten kürzer wäre.			die menschliche Zusammenarbeit besser funktionieren würde („auf Augenhöhe“).					ein verbessertes Fortbildungsangebot (niedergelassene Ärzte + Krankenhausärzte)
10821831585	225092527	2019-06-25 18:22:47	2019-06-25 18:30:47	204.2.136.180	10	Mund-Kiefer-Gesichtschirurgie		häufig	häufig	1	eher selten	sehr gut	sehr gut	sehr selten	sehr selten					Angebot besonderer diagnostischer und/oder therapeutischer Möglichkeiten							sehr zufrieden	trifft zu	trifft zu	trifft eher nicht zu	trifft überhaupt nicht zu	trifft überhaupt nicht zu	sehr selten	sehr zufrieden	Ja, ganz sicher	trifft überhaupt nicht zu	verbessert	die Wartezeit für meine Patienten kürzer wäre.			die menschliche Zusammenarbeit besser funktionieren würde („auf Augenhöhe“).	eine bessere Abstimmung der poststationären, medikamentösen Therapie erfolgen würde.				ein verbessertes Fortbildungsangebot (niedergelassene Ärzte + Krankenhausärzte)	eine engere Zusammenarbeit bei der prä- und/ oder poststationären Betreuung
10821706257	225092588	2019-06-25 17:34:36	2019-06-25 17:44:52	52.52.199.35	10	Gynäkologie		häufig	häufig	6	häufig	gut	gut	eher häufig	eher selten				Medizinische Versorgungsqualität			Gute Zusammenarbeit mit den ärztlichen Kollegen im Krankenhaus				Studienanbindung	zufrieden	trifft zu	trifft eher	trifft zu	trifft eher	trifft eher	eher häufig	zufrieden	Ja, ganz sicher	trifft nicht zu	deutlich verbessert				die menschliche Zusammenarbeit besser funktionieren würde („auf Augenhöhe“).	eine bessere Abstimmung der poststationären, medikamentösen Therapie erfolgen würde.		die Patienten poststationär zeitnah an ihren Zuweiser zurückverwiesen und ambulant angebunden würden.			eine engere Zusammenarbeit bei der prä- und/ oder poststationären Betreuung
10821617853	225092588	2019-06-25 17:03:40	2019-06-25 17:13:15	52.52.100.49	21	Andere (bitte angeben)	Psychosomatik	sehr selten	sehr selten	14	sehr selten	eher schlecht	eher schlecht	keine Antwort	keine Antwort	Wunsch des Patienten	Wohnortnähe des Patienten/ der Angehörigen							Selbst dort tätig gewesen			unzufrieden	trifft zu	trifft nicht zu	trifft nicht zu	trifft nicht zu	trifft nicht zu	häufig	eher unzufrieden	Nein, eher nicht	trifft zu	gleich geblieben			die Qualität der medizinischen Behandlung besser wäre.	die menschliche Zusammenarbeit besser funktionieren würde („auf Augenhöhe“).				die Einführung (interdisziplinär-)intersektoraler klinischer Konferenzen.	ein verbessertes Fortbildungsangebot (niedergelassene Ärzte + Krankenhausärzte)	eine engere Zusammenarbeit bei der prä- und/ oder poststationären Betreuung
10821581832	225092427	2019-06-25 16:50:25	2019-06-25 17:03:14	23.61.195.166	14	Innere Medizin		sehr selten	eher selten	4	eher selten	eher gut	eher schlecht	keine Antwort	eher häufig	Wunsch des Patienten		Fehlende Alternative		Angebot besonderer diagnostischer und/oder therapeutischer Möglichkeiten							eher unzufrieden	trifft nicht zu	trifft nicht zu	trifft eher nicht zu	trifft nicht zu	trifft nicht zu	häufig	eher unzufrieden	Nein, eher nicht	trifft vollkommen zu	verschlechtert	die Wartezeit für meine Patienten kürzer wäre.		die Qualität der medizinischen Behandlung besser wäre.	die menschliche Zusammenarbeit besser funktionieren würde („auf Augenhöhe“).								Möglichkeit telemedizinischer Konsultationen von qualifizierte Krankenhausärzten
10821509010	225092588	2019-06-25 16:23:41	2019-06-26 07:54:53	204.237.175.244	14	Gynäkologie		häufig	eher häufig	12	häufig	sehr gut	sehr gut	selten	sehr selten				Medizinische Versorgungsqualität	Angebot besonderer diagnostischer und/oder therapeutischer Möglichkeiten		Gute Zusammenarbeit mit den ärztlichen Kollegen im Krankenhaus					sehr zufrieden	trifft zu	trifft zu	trifft vollkommen zu	trifft eher	trifft eher	eher selten	zufrieden	Ja, ganz sicher	trifft eher nicht zu	verbessert		die Wartezeit auf Befundberichte bzw. Arztbriefe nach einem stationären Aufenthalt kürzer wäre.									eine verbesserte IT-gestützte Kommunikation durch direkte Verbindung der Praxis IT-Systeme mit dem Krankenhausinformationssystem	Möglichkeit telemedizinischer Konsultationen von qualifizierte Krankenhausärzten
10821315312	225092588	2019-06-25 15:09:22	2019-06-25 15:17:25	63.217.232.34	50	Augenheilkunde		häufig	häufig	10	sehr selten	eher gut	gut	selten	sehr selten				Medizinische Versorgungsqualität	Angebot besonderer diagnostischer und/oder therapeutischer Möglichkeiten							eher zufrieden	keine Antwort	trifft eher nicht zu	trifft zu	trifft überhaupt nicht zu	trifft überhaupt nicht zu	selten	zufrieden	Ja, ganz sicher	trifft zu	verschlechtert	die Wartezeit für meine Patienten kürzer wäre.			die menschliche Zusammenarbeit besser funktionieren würde („auf Augenhöhe“).							eine verbesserte IT-gestützte Kommunikation durch direkte Verbindung der Praxis IT-Systeme mit dem Krankenhausinformationssystem
10821180256	225092588	2019-06-25 14:08:31	2019-06-25 14:20:14	204.237.221.222	21	Urologie		selten	selten	1	eher selten	eher gut	eher schlecht	eher selten	eher selten	Wunsch des Patienten				Angebot besonderer diagnostischer und/oder therapeutischer Möglichkeiten							eher zufrieden	trifft zu	trifft zu	trifft eher nicht zu	trifft zu	trifft eher nicht zu	eher selten	eher zufrieden	Ja, wahrscheinlich	trifft eher zu	gleich geblieben				die menschliche Zusammenarbeit besser funktionieren würde („auf Augenhöhe“).			die Patienten poststationär zeitnah an ihren Zuweiser zurückverwiesen und ambulant angebunden würden.		ein verbessertes Fortbildungsangebot (niedergelassene Ärzte + Krankenhausärzte)
10821152919	225092588	2019-06-25 13:54:12	2019-06-25 14:25:15	204.237.221.158	28	Allgemeinchirurgie		sehr selten	sehr selten	14	sehr selten	eher schlecht	eher schlecht	sehr häufig	eher selten	Wunsch des Patienten											keine Antwort	trifft nicht zu	trifft überhaupt nicht zu	keine Antwort	trifft überhaupt nicht zu	trifft überhaupt nicht zu	keine Antwort	eher zufrieden	Ja, wahrscheinlich	trifft zu	gleich geblieben	die Wartezeit für meine Patienten kürzer wäre.	die Wartezeit auf Befundberichte bzw. Arztbriefe nach einem stationären Aufenthalt kürzer wäre.		die menschliche Zusammenarbeit besser funktionieren würde („auf Augenhöhe“).						eine engere Zusammenarbeit bei der prä- und/ oder poststationären Betreuung		Möglichkeit telemedizinischer Konsultationen von qualifizierte Krankenhausärzten
10821057184	225092588	2019-06-25 13:03:50	2019-06-25 13:18:29	204.2.136.189	30	Hals-Nasen-Ohren-Heilkunde		eher selten	selten	2	häufig	gut	gut	selten	eher selten				Medizinische Versorgungsqualität	Angebot besonderer diagnostischer und/oder therapeutischer Möglichkeiten		Gute Zusammenarbeit mit den ärztlichen Kollegen im Krankenhaus					zufrieden	keine Antwort	keine Antwort	trifft eher	trifft eher nicht zu	trifft nicht zu	sehr selten	zufrieden	Ja, ganz sicher	trifft zu	gleich geblieben	die Wartezeit für meine Patienten kürzer wäre.	die Wartezeit auf Befundberichte bzw. Arztbriefe nach einem stationären Aufenthalt kürzer wäre.							ein verbessertes Fortbildungsangebot (niedergelassene Ärzte + Krankenhausärzte)	eine engere Zusammenarbeit bei der prä- und/ oder poststationären Betreuung
10821022231	225092588	2019-06-25 12:43:28	2019-06-25 13:15:52	2.20.132.76	14	Gynäkologie		keine Antwort	selten	3	keine Antwort	eher gut	eher gut	eher selten	eher selten				Medizinische Versorgungsqualität	Angebot besonderer diagnostischer und/oder therapeutischer Möglichkeiten							eher zufrieden	keine Antwort	keine Antwort	keine Antwort	keine Antwort	keine Antwort	eher selten	zufrieden	Ja, ganz sicher	trifft eher nicht zu	gleich geblieben					eine bessere Abstimmung der poststationären, medikamentösen Therapie erfolgen würde.				ein verbessertes Fortbildungsangebot (niedergelassene Ärzte + Krankenhausärzte)
10820895282	225092588	2019-06-25 11:24:43	2019-06-25 11:35:05	72.247.179.103	21	Unfallchirurgie / Orthopädie		selten	eher häufig	4	eher selten	gut	eher schlecht	sehr häufig	häufig	Wunsch des Patienten	Wohnortnähe des Patienten/ der Angehörigen								Ruf des Krankenhauses insgesamt		eher zufrieden	trifft eher	trifft eher	trifft eher	trifft eher	trifft eher	eher selten	eher zufrieden	Ja, wahrscheinlich	trifft zu	gleich geblieben	die Wartezeit für meine Patienten kürzer wäre.	die Wartezeit auf Befundberichte bzw. Arztbriefe nach einem stationären Aufenthalt kürzer wäre.		die menschliche Zusammenarbeit besser funktionieren würde („auf Augenhöhe“).
10820886470	225092588	2019-06-25 11:18:43	2019-06-25 11:35:29	165.254.13.101	40	Gynäkologie		häufig	eher selten	4	sehr selten	gut	gut	häufig	sehr selten				Medizinische Versorgungsqualität	Angebot besonderer diagnostischer und/oder therapeutischer Möglichkeiten					Ruf des Krankenhauses insgesamt		zufrieden	trifft eher nicht zu	trifft eher nicht zu	trifft eher nicht zu	trifft eher nicht zu	trifft eher nicht zu	sehr selten	zufrieden	Ja, ganz sicher	trifft eher zu	gleich geblieben	die Wartezeit für meine Patienten kürzer wäre.	die Wartezeit auf Befundberichte bzw. Arztbriefe nach einem stationären Aufenthalt kürzer wäre.					die Patienten poststationär zeitnah an ihren Zuweiser zurückverwiesen und ambulant angebunden würden.		ein verbessertes Fortbildungsangebot (niedergelassene Ärzte + Krankenhausärzte)	eine engere Zusammenarbeit bei der prä- und/ oder poststationären Betreuung		Möglichkeit telemedizinischer Konsultationen von qualifizierte Krankenhausärzten
10820821869	225092588	2019-06-25 10:38:07	2019-06-25 12:00:10	52.52.100.49	14	Innere Medizin		sehr selten	sehr selten	8	sehr selten	eher gut	eher schlecht	sehr häufig	sehr häufig				Medizinische Versorgungsqualität	Angebot besonderer diagnostischer und/oder therapeutischer Möglichkeiten							eher unzufrieden	trifft eher	trifft eher nicht zu	trifft zu	trifft überhaupt nicht zu	trifft überhaupt nicht zu	eher selten	eher zufrieden	Nein, eher nicht	trifft zu	gleich geblieben	die Wartezeit für meine Patienten kürzer wäre.			die menschliche Zusammenarbeit besser funktionieren würde („auf Augenhöhe“).	eine bessere Abstimmung der poststationären, medikamentösen Therapie erfolgen würde.					eine engere Zusammenarbeit bei der prä- und/ oder poststationären Betreuung
10820765789	225092588	2019-06-25 09:59:56	2019-10-06 21:02:17	52.52.100.49	21	Andere (bitte angeben)	Psychosomatik, Neurologie, Kardiologie	sehr selten	sehr selten	14	eher häufig	eher gut	eher schlecht	eher selten	eher selten					Angebot besonderer diagnostischer und/oder therapeutischer Möglichkeiten							eher unzufrieden	trifft eher nicht zu	trifft überhaupt nicht zu	trifft eher	trifft überhaupt nicht zu	trifft nicht zu	eher selten	eher zufrieden	Ja, wahrscheinlich	trifft zu	gleich geblieben		die Wartezeit auf Befundberichte bzw. Arztbriefe nach einem stationären Aufenthalt kürzer wäre.		die menschliche Zusammenarbeit besser funktionieren würde („auf Augenhöhe“).			die Patienten poststationär zeitnah an ihren Zuweiser zurückverwiesen und ambulant angebunden würden.			eine engere Zusammenarbeit bei der prä- und/ oder poststationären Betreuung		Möglichkeit telemedizinischer Konsultationen von qualifizierte Krankenhausärzten
10820758272	225092553	2019-06-25 09:54:26	2019-06-25 10:17:30	165.254.96.13	7	Mund-Kiefer-Gesichtschirurgie		keine Antwort	keine Antwort	3	keine Antwort	sehr gut	sehr gut	keine Antwort	keine Antwort				Medizinische Versorgungsqualität								sehr zufrieden	trifft überhaupt nicht zu	keine Antwort	trifft zu	keine Antwort	keine Antwort	sehr selten	sehr zufrieden	Ja, ganz sicher	trifft überhaupt nicht zu	gleich geblieben		die Wartezeit auf Befundberichte bzw. Arztbriefe nach einem stationären Aufenthalt kürzer wäre.
10820683974	225092527	2019-06-25 08:58:41	2019-06-25 09:30:35	52.52.199.35	0	Mund-Kiefer-Gesichtschirurgie		sehr selten	eher häufig	1	sehr häufig	sehr gut	gut	sehr selten	sehr selten	Wunsch des Patienten				Angebot besonderer diagnostischer und/oder therapeutischer Möglichkeiten	Qualität der pflegerischen Betreuung						eher zufrieden	trifft zu	trifft zu	trifft vollkommen zu	trifft zu	trifft überhaupt nicht zu	eher selten	zufrieden	Ja, ganz sicher	trifft eher zu	verbessert					eine bessere Abstimmung der poststationären, medikamentösen Therapie erfolgen würde.	poststationär eine Rücküberweisung der Patienten zeitnah erfolgen würde.	die Patienten poststationär zeitnah an ihren Zuweiser zurückverwiesen und ambulant angebunden würden.
10820671126	225092588	2019-06-25 08:48:17	2019-10-05 20:37:07	52.52.100.49	28	Andere (bitte angeben)	Psychosomatik	sehr selten	häufig	6	eher häufig	gut	gut	keine Antwort	sehr selten		Wohnortnähe des Patienten/ der Angehörigen		Medizinische Versorgungsqualität			Gute Zusammenarbeit mit den ärztlichen Kollegen im Krankenhaus					eher zufrieden	trifft eher nicht zu	trifft eher	trifft eher nicht zu	trifft nicht zu	trifft nicht zu	eher selten	eher zufrieden	Nein, eher nicht	trifft eher nicht zu	deutlich verbessert	die Wartezeit für meine Patienten kürzer wäre.	die Wartezeit auf Befundberichte bzw. Arztbriefe nach einem stationären Aufenthalt kürzer wäre.			eine bessere Abstimmung der poststationären, medikamentösen Therapie erfolgen würde.			die Einführung (interdisziplinär-)intersektoraler klinischer Konferenzen.	ein verbessertes Fortbildungsangebot (niedergelassene Ärzte + Krankenhausärzte)	eine engere Zusammenarbeit bei der prä- und/ oder poststationären Betreuung
10820655953	225092527	2019-06-25 08:36:42	2019-06-25 08:42:55	63.151.119.14	21	Mund-Kiefer-Gesichtschirurgie		keine Antwort	keine Antwort	2	eher häufig	sehr gut	sehr gut	keine Antwort	keine Antwort					Angebot besonderer diagnostischer und/oder therapeutischer Möglichkeiten							sehr zufrieden	keine Antwort	keine Antwort	trifft eher	keine Antwort	keine Antwort	sehr selten	zufrieden	Ja, wahrscheinlich	trifft eher nicht zu	verbessert		die Wartezeit auf Befundberichte bzw. Arztbriefe nach einem stationären Aufenthalt kürzer wäre.		die menschliche Zusammenarbeit besser funktionieren würde („auf Augenhöhe“).					ein verbessertes Fortbildungsangebot (niedergelassene Ärzte + Krankenhausärzte)
10820643415	225092588	2019-06-25 08:25:40	2019-06-25 08:42:52	23.61.195.154	14	Innere Medizin		selten	selten	2	selten	gut	eher gut	sehr häufig	eher selten				Medizinische Versorgungsqualität	Angebot besonderer diagnostischer und/oder therapeutischer Möglichkeiten				Selbst dort tätig gewesen			eher zufrieden	trifft eher nicht zu	trifft nicht zu	trifft eher nicht zu	keine Antwort	keine Antwort	eher selten	zufrieden	Ja, ganz sicher	trifft eher zu	gleich geblieben	die Wartezeit für meine Patienten kürzer wäre.				eine bessere Abstimmung der poststationären, medikamentösen Therapie erfolgen würde.		die Patienten poststationär zeitnah an ihren Zuweiser zurückverwiesen und ambulant angebunden würden.			eine engere Zusammenarbeit bei der prä- und/ oder poststationären Betreuung	eine verbesserte IT-gestützte Kommunikation durch direkte Verbindung der Praxis IT-Systeme mit dem Krankenhausinformationssystem
10820640199	225092588	2019-06-25 08:23:24	2019-06-25 08:31:16	52.52.199.35	21	Neurologie		sehr selten	sehr selten	12	eher selten	eher gut	eher schlecht	eher häufig	eher selten	Wunsch des Patienten		Fehlende Alternative		Angebot besonderer diagnostischer und/oder therapeutischer Möglichkeiten							eher unzufrieden	trifft eher nicht zu	trifft überhaupt nicht zu	trifft zu	trifft nicht zu	trifft nicht zu	eher häufig	eher unzufrieden	Nein, eher nicht	trifft vollkommen zu	verschlechtert	die Wartezeit für meine Patienten kürzer wäre.	die Wartezeit auf Befundberichte bzw. Arztbriefe nach einem stationären Aufenthalt kürzer wäre.			eine bessere Abstimmung der poststationären, medikamentösen Therapie erfolgen würde.					eine engere Zusammenarbeit bei der prä- und/ oder poststationären Betreuung
10820638595	225092553	2019-06-25 08:21:56	2019-06-25 08:31:33	52.52.199.35	21	Kinder- und Jugendmedizin		keine Antwort	eher selten	1	sehr häufig	sehr gut	sehr gut	sehr selten	sehr selten		Wohnortnähe des Patienten/ der Angehörigen		Medizinische Versorgungsqualität			Gute Zusammenarbeit mit den ärztlichen Kollegen im Krankenhaus					sehr zufrieden	trifft vollkommen zu	trifft vollkommen zu	trifft vollkommen zu	trifft nicht zu	trifft überhaupt nicht zu	sehr selten	sehr zufrieden	Ja, ganz sicher	trifft überhaupt nicht zu	gleich geblieben		die Wartezeit auf Befundberichte bzw. Arztbriefe nach einem stationären Aufenthalt kürzer wäre.
10820630201	225092588	2019-06-25 08:14:34	2019-06-25 08:25:56	2.16.187.13	7	Andere (bitte angeben)	Psychiatrie	häufig	selten	1	sehr häufig	gut	gut	eher selten	selten					Angebot besonderer diagnostischer und/oder therapeutischer Möglichkeiten				Selbst dort tätig gewesen		Sektorversorgung	zufrieden	trifft vollkommen zu	trifft zu	trifft zu	trifft vollkommen zu	keine Antwort	eher selten	eher zufrieden	Ja, wahrscheinlich	trifft eher nicht zu	verbessert	die Wartezeit für meine Patienten kürzer wäre.					poststationär eine Rücküberweisung der Patienten zeitnah erfolgen würde.
10820624451	225092588	2019-06-25 08:10:11	2019-06-25 08:38:43	23.214.197.135	21	Rheumatologie		häufig	eher selten	4	eher häufig	sehr gut	sehr gut	eher häufig	eher häufig			Fehlende Alternative									zufrieden	trifft eher	trifft eher	trifft zu	trifft überhaupt nicht zu	trifft überhaupt nicht zu	eher selten	zufrieden	Ja, ganz sicher	trifft zu	gleich geblieben		die Wartezeit auf Befundberichte bzw. Arztbriefe nach einem stationären Aufenthalt kürzer wäre.			eine bessere Abstimmung der poststationären, medikamentösen Therapie erfolgen würde.					eine engere Zusammenarbeit bei der prä- und/ oder poststationären Betreuung	eine verbesserte IT-gestützte Kommunikation durch direkte Verbindung der Praxis IT-Systeme mit dem Krankenhausinformationssystem
10820618138	225092588	2019-06-25 08:04:39	2019-10-05 20:30:50	52.52.199.35	15	Andere (bitte angeben)	Psychosomatische Medizin	häufig	eher selten	2	sehr häufig	gut	sehr gut	keine Antwort	keine Antwort					Angebot besonderer diagnostischer und/oder therapeutischer Möglichkeiten				Selbst dort tätig gewesen	Ruf des Krankenhauses insgesamt		sehr zufrieden	trifft eher nicht zu	trifft zu	trifft vollkommen zu	keine Antwort	keine Antwort	eher selten	zufrieden	Ja, ganz sicher	trifft überhaupt nicht zu	verbessert	die Wartezeit für meine Patienten kürzer wäre.
10820615238	225092588	2019-06-25 08:01:29	2019-06-25 08:21:15	52.52.199.35	7	Innere Medizin		häufig	keine Antwort	4	eher selten	eher gut	keine Antwort	häufig	eher häufig					Angebot besonderer diagnostischer und/oder therapeutischer Möglichkeiten							eher zufrieden	trifft nicht zu	keine Antwort	trifft eher	keine Antwort	keine Antwort	eher selten	eher zufrieden	Nein, eher nicht	trifft eher zu	verbessert		die Wartezeit auf Befundberichte bzw. Arztbriefe nach einem stationären Aufenthalt kürzer wäre.			eine bessere Abstimmung der poststationären, medikamentösen Therapie erfolgen würde.
10820612401	225092588	2019-06-25 07:59:04	2019-10-05 20:28:15	63.217.232.34	8	Innere Medizin		häufig	eher selten	30	häufig	eher gut	eher gut	sehr selten	eher selten					Angebot besonderer diagnostischer und/oder therapeutischer Möglichkeiten							zufrieden	trifft eher nicht zu	trifft nicht zu	trifft überhaupt nicht zu	trifft nicht zu	trifft überhaupt nicht zu	sehr selten	eher zufrieden	Nein, eher nicht	trifft vollkommen zu	gleich geblieben		die Wartezeit auf Befundberichte bzw. Arztbriefe nach einem stationären Aufenthalt kürzer wäre.	die Qualität der medizinischen Behandlung besser wäre.		eine bessere Abstimmung der poststationären, medikamentösen Therapie erfolgen würde.						eine verbesserte IT-gestützte Kommunikation durch direkte Verbindung der Praxis IT-Systeme mit dem Krankenhausinformationssystem
10820602522	225092588	2019-06-25 07:49:27	2019-06-25 07:57:49	2.16.61.93	21	Rheumatologie		keine Antwort	keine Antwort	4	sehr selten	eher gut	gut	häufig	eher selten	Wunsch des Patienten				Angebot besonderer diagnostischer und/oder therapeutischer Möglichkeiten							unzufrieden	trifft nicht zu	trifft nicht zu	trifft eher	trifft überhaupt nicht zu	trifft überhaupt nicht zu	eher selten	eher unzufrieden	Nein, eher nicht	trifft zu	gleich geblieben		die Wartezeit auf Befundberichte bzw. Arztbriefe nach einem stationären Aufenthalt kürzer wäre.	die Qualität der medizinischen Behandlung besser wäre.				die Patienten poststationär zeitnah an ihren Zuweiser zurückverwiesen und ambulant angebunden würden.			eine engere Zusammenarbeit bei der prä- und/ oder poststationären Betreuung
10820602179	225092588	2019-06-25 07:49:14	2019-06-25 07:55:54	2.16.61.93	5	Hämatologie / Onkologie		eher häufig	eher selten	8	häufig	sehr gut	sehr gut	selten	sehr selten			Fehlende Alternative	Medizinische Versorgungsqualität	Angebot besonderer diagnostischer und/oder therapeutischer Möglichkeiten							zufrieden	trifft eher	trifft eher	trifft vollkommen zu	trifft eher nicht zu	trifft eher	eher selten	zufrieden	Ja, wahrscheinlich	trifft zu	verbessert		die Wartezeit auf Befundberichte bzw. Arztbriefe nach einem stationären Aufenthalt kürzer wäre.				poststationär eine Rücküberweisung der Patienten zeitnah erfolgen würde.	die Patienten poststationär zeitnah an ihren Zuweiser zurückverwiesen und ambulant angebunden würden.			eine engere Zusammenarbeit bei der prä- und/ oder poststationären Betreuung
10820593230	225092588	2019-06-25 07:40:13	2019-06-25 07:59:04	2.22.50.238	3	Hämatologie / Onkologie		keine Antwort	sehr selten	4	häufig	keine Antwort	keine Antwort	häufig	eher selten					Angebot besonderer diagnostischer und/oder therapeutischer Möglichkeiten							eher zufrieden	trifft nicht zu	trifft nicht zu	trifft nicht zu	trifft nicht zu	trifft nicht zu	eher häufig	eher zufrieden	Nein, eher nicht	trifft vollkommen zu	verschlechtert		die Wartezeit auf Befundberichte bzw. Arztbriefe nach einem stationären Aufenthalt kürzer wäre.	die Qualität der medizinischen Behandlung besser wäre.	die menschliche Zusammenarbeit besser funktionieren würde („auf Augenhöhe“).
10820591211	225092588	2019-06-25 07:38:16	2019-06-25 07:46:14	84.53.140.150	2	Neurochirurgie		eher selten	eher selten	4	eher selten	eher schlecht	eher schlecht	häufig	eher selten					Angebot besonderer diagnostischer und/oder therapeutischer Möglichkeiten							eher zufrieden	trifft eher nicht zu	trifft nicht zu	trifft eher	trifft zu	trifft zu	eher selten	zufrieden	Ja, wahrscheinlich	trifft zu	deutlich verbessert	die Wartezeit für meine Patienten kürzer wäre.	die Wartezeit auf Befundberichte bzw. Arztbriefe nach einem stationären Aufenthalt kürzer wäre.		die menschliche Zusammenarbeit besser funktionieren würde („auf Augenhöhe“).						eine engere Zusammenarbeit bei der prä- und/ oder poststationären Betreuung
10820486150	225092553	2019-06-25 05:55:05	2019-06-25 06:08:47	23.61.195.154	22	Innere Medizin		selten	selten	3	selten	gut	eher gut	sehr häufig	häufig				Medizinische Versorgungsqualität	Angebot besonderer diagnostischer und/oder therapeutischer Möglichkeiten							eher zufrieden	trifft eher	trifft eher	trifft zu	trifft eher nicht zu	trifft eher nicht zu	häufig	eher zufrieden	Ja, wahrscheinlich	trifft zu	verbessert	die Wartezeit für meine Patienten kürzer wäre.				eine bessere Abstimmung der poststationären, medikamentösen Therapie erfolgen würde.						eine verbesserte IT-gestützte Kommunikation durch direkte Verbindung der Praxis IT-Systeme mit dem Krankenhausinformationssystem	Möglichkeit telemedizinischer Konsultationen von qualifizierte Krankenhausärzten
10819714151	225092553	2019-06-24 22:51:07	2019-06-24 23:07:42	52.52.199.35	1	Mund-Kiefer-Gesichtschirurgie		sehr häufig	sehr häufig	1	häufig	eher gut	eher gut	sehr häufig	häufig				Medizinische Versorgungsqualität			Gute Zusammenarbeit mit den ärztlichen Kollegen im Krankenhaus		Selbst dort tätig gewesen			sehr zufrieden	trifft vollkommen zu	trifft eher	trifft eher nicht zu	trifft zu	trifft nicht zu	häufig	zufrieden	Ja, wahrscheinlich	trifft zu	gleich geblieben				die menschliche Zusammenarbeit besser funktionieren würde („auf Augenhöhe“).	eine bessere Abstimmung der poststationären, medikamentösen Therapie erfolgen würde.			die Einführung (interdisziplinär-)intersektoraler klinischer Konferenzen.		eine engere Zusammenarbeit bei der prä- und/ oder poststationären Betreuung
10819536639	225092553	2019-06-24 21:38:19	2019-06-24 21:56:35	72.247.179.117	6	Dermatologie		eher selten	eher selten	6	eher selten	gut	eher gut	eher selten	eher selten											TERMINPROBLEME FACHÄRZTE	zufrieden	trifft zu	trifft zu	trifft zu	trifft eher	trifft nicht zu	eher selten	zufrieden	Ja, wahrscheinlich	trifft eher zu	gleich geblieben		die Wartezeit auf Befundberichte bzw. Arztbriefe nach einem stationären Aufenthalt kürzer wäre.			eine bessere Abstimmung der poststationären, medikamentösen Therapie erfolgen würde.		die Patienten poststationär zeitnah an ihren Zuweiser zurückverwiesen und ambulant angebunden würden.			eine engere Zusammenarbeit bei der prä- und/ oder poststationären Betreuung		Möglichkeit telemedizinischer Konsultationen von qualifizierte Krankenhausärzten
10819436058	225092553	2019-06-24 20:54:24	2019-06-24 21:09:04	52.52.100.49	2	Mund-Kiefer-Gesichtschirurgie		sehr häufig	häufig	3	häufig	gut	gut	selten	keine Antwort							Gute Zusammenarbeit mit den ärztlichen Kollegen im Krankenhaus			Ruf des Krankenhauses insgesamt		zufrieden	trifft zu	trifft zu	trifft zu	trifft zu	keine Antwort	eher selten	eher zufrieden	Ja, ganz sicher	trifft eher nicht zu	gleich geblieben	die Wartezeit für meine Patienten kürzer wäre.	die Wartezeit auf Befundberichte bzw. Arztbriefe nach einem stationären Aufenthalt kürzer wäre.
10819168903	225092427	2019-06-24 19:02:10	2019-06-24 19:11:35	204.2.136.189	10	Neurochirurgie		eher häufig	selten	1	eher häufig	sehr gut	gut	eher selten	eher selten			Fehlende Alternative	Medizinische Versorgungsqualität	Angebot besonderer diagnostischer und/oder therapeutischer Möglichkeiten							zufrieden	keine Antwort	keine Antwort	trifft eher	trifft überhaupt nicht zu	trifft überhaupt nicht zu	selten	sehr zufrieden	Ja, ganz sicher	trifft überhaupt nicht zu	gleich geblieben					eine bessere Abstimmung der poststationären, medikamentösen Therapie erfolgen würde.					eine engere Zusammenarbeit bei der prä- und/ oder poststationären Betreuung	eine verbesserte IT-gestützte Kommunikation durch direkte Verbindung der Praxis IT-Systeme mit dem Krankenhausinformationssystem	Möglichkeit telemedizinischer Konsultationen von qualifizierte Krankenhausärzten
10819148305	225092553	2019-06-24 18:53:25	2019-06-24 19:14:32	92.122.127.140	100	Zahnheilkunde		sehr selten	sehr selten	100	eher selten	keine Antwort	keine Antwort	keine Antwort	keine Antwort					Angebot besonderer diagnostischer und/oder therapeutischer Möglichkeiten							sehr unzufrieden	trifft überhaupt nicht zu	trifft überhaupt nicht zu	trifft nicht zu	trifft überhaupt nicht zu	trifft überhaupt nicht zu	keine Antwort	sehr unzufrieden	Nein, auf keinen Fall	trifft vollkommen zu	verschlechtert				die menschliche Zusammenarbeit besser funktionieren würde („auf Augenhöhe“).		poststationär eine Rücküberweisung der Patienten zeitnah erfolgen würde.	die Patienten poststationär zeitnah an ihren Zuweiser zurückverwiesen und ambulant angebunden würden.			eine engere Zusammenarbeit bei der prä- und/ oder poststationären Betreuung
10818605746	225092553	2019-06-24 15:31:06	2019-06-24 15:55:09	52.52.199.35	40	Neurologie		sehr selten	sehr selten	6	eher häufig	gut	gut	keine Antwort	keine Antwort											Sorry, wir ueberweisen keine Patienten, denn wir sind keine ndgl. Aerzte, sondern eine interprofessionelle ehrenamtliche Demenziniatitive	keine Antwort	trifft nicht zu	trifft eher nicht zu	trifft vollkommen zu	trifft nicht zu	trifft nicht zu	keine Antwort	keine Antwort	Ja, ganz sicher	trifft eher zu	verbessert		die Wartezeit auf Befundberichte bzw. Arztbriefe nach einem stationären Aufenthalt kürzer wäre.						die Einführung (interdisziplinär-)intersektoraler klinischer Konferenzen.		eine engere Zusammenarbeit bei der prä- und/ oder poststationären Betreuung		Möglichkeit telemedizinischer Konsultationen von qualifizierte Krankenhausärzten
10818584313	225092438	2019-06-24 15:23:08	2019-06-24 15:36:58	165.254.96.17	1	Zahnheilkunde		eher selten	eher selten	1	eher häufig	gut	eher gut	sehr selten	selten							Gute Zusammenarbeit mit den ärztlichen Kollegen im Krankenhaus					sehr zufrieden	keine Antwort	keine Antwort	trifft vollkommen zu	trifft vollkommen zu	keine Antwort	eher selten	zufrieden	Ja, ganz sicher	trifft eher nicht zu	verbessert	die Wartezeit für meine Patienten kürzer wäre.
10818520920	225092203	2019-06-24 14:58:23	2019-06-24 15:06:50	204.237.175.198	45	Augenheilkunde		sehr selten	sehr selten	4	häufig	gut	eher gut	eher häufig	eher selten			Fehlende Alternative	Medizinische Versorgungsqualität	Angebot besonderer diagnostischer und/oder therapeutischer Möglichkeiten							zufrieden	trifft zu	trifft eher	trifft eher	trifft eher nicht zu	trifft überhaupt nicht zu	selten	zufrieden	Ja, wahrscheinlich	trifft eher nicht zu	gleich geblieben	die Wartezeit für meine Patienten kürzer wäre.	die Wartezeit auf Befundberichte bzw. Arztbriefe nach einem stationären Aufenthalt kürzer wäre.		die menschliche Zusammenarbeit besser funktionieren würde („auf Augenhöhe“).							eine verbesserte IT-gestützte Kommunikation durch direkte Verbindung der Praxis IT-Systeme mit dem Krankenhausinformationssystem
10818438849	225092394	2019-06-24 14:21:29	2019-06-24 14:30:44	63.151.119.17	10	Neurochirurgie		eher selten	eher selten	2	eher häufig	gut	eher gut	eher häufig	eher häufig			Fehlende Alternative	Medizinische Versorgungsqualität						Ruf des Krankenhauses insgesamt		eher zufrieden	trifft eher	trifft eher	trifft zu	trifft überhaupt nicht zu	trifft überhaupt nicht zu	eher selten	eher zufrieden	Ja, wahrscheinlich	trifft eher zu	verbessert		die Wartezeit auf Befundberichte bzw. Arztbriefe nach einem stationären Aufenthalt kürzer wäre.		die menschliche Zusammenarbeit besser funktionieren würde („auf Augenhöhe“).			die Patienten poststationär zeitnah an ihren Zuweiser zurückverwiesen und ambulant angebunden würden.			eine engere Zusammenarbeit bei der prä- und/ oder poststationären Betreuung	eine verbesserte IT-gestützte Kommunikation durch direkte Verbindung der Praxis IT-Systeme mit dem Krankenhausinformationssystem	Möglichkeit telemedizinischer Konsultationen von qualifizierte Krankenhausärzten
10818373616	225092553	2019-06-24 13:48:11	2019-06-24 14:03:08	52.52.100.49	3	Innere Medizin		sehr selten	sehr selten	12	eher selten	gut	eher schlecht	sehr häufig	eher häufig			Fehlende Alternative		Angebot besonderer diagnostischer und/oder therapeutischer Möglichkeiten							eher zufrieden	trifft eher nicht zu	trifft überhaupt nicht zu	trifft zu	trifft nicht zu	trifft überhaupt nicht zu	eher häufig	zufrieden	Ja, wahrscheinlich	trifft zu	verbessert		die Wartezeit auf Befundberichte bzw. Arztbriefe nach einem stationären Aufenthalt kürzer wäre.		die menschliche Zusammenarbeit besser funktionieren würde („auf Augenhöhe“).	eine bessere Abstimmung der poststationären, medikamentösen Therapie erfolgen würde.					eine engere Zusammenarbeit bei der prä- und/ oder poststationären Betreuung		Möglichkeit telemedizinischer Konsultationen von qualifizierte Krankenhausärzten
10818327200	225092394	2019-06-24 13:22:33	2019-06-24 13:28:53	165.254.13.105	10	Innere Medizin		eher selten	eher selten	1	eher häufig	sehr gut	gut	eher häufig	eher selten				Medizinische Versorgungsqualität	Angebot besonderer diagnostischer und/oder therapeutischer Möglichkeiten					Ruf des Krankenhauses insgesamt		zufrieden	trifft eher	trifft eher nicht zu	trifft zu	trifft nicht zu	trifft nicht zu	selten	zufrieden	Ja, ganz sicher	trifft eher nicht zu	gleich geblieben					eine bessere Abstimmung der poststationären, medikamentösen Therapie erfolgen würde.					eine engere Zusammenarbeit bei der prä- und/ oder poststationären Betreuung
10818301759	225092438	2019-06-24 13:07:40	2019-06-24 13:25:36	52.52.100.49	35	Mund-Kiefer-Gesichtschirurgie		sehr selten	eher selten	100	eher selten	gut	eher gut	selten	selten			Fehlende Alternative	Medizinische Versorgungsqualität	Angebot besonderer diagnostischer und/oder therapeutischer Möglichkeiten							unzufrieden	trifft überhaupt nicht zu	trifft überhaupt nicht zu	keine Antwort	trifft überhaupt nicht zu	trifft überhaupt nicht zu	selten	eher zufrieden	Ja, wahrscheinlich	trifft vollkommen zu	deutlich verschlechtert	die Wartezeit für meine Patienten kürzer wäre.	die Wartezeit auf Befundberichte bzw. Arztbriefe nach einem stationären Aufenthalt kürzer wäre.			eine bessere Abstimmung der poststationären, medikamentösen Therapie erfolgen würde.					eine engere Zusammenarbeit bei der prä- und/ oder poststationären Betreuung	eine verbesserte IT-gestützte Kommunikation durch direkte Verbindung der Praxis IT-Systeme mit dem Krankenhausinformationssystem
10818207328	225092553	2019-06-24 12:09:47	2019-06-24 12:29:12	67.148.47.221	14	Andere (bitte angeben)	Orthopädie	sehr häufig	eher selten	5	häufig	gut	eher gut	häufig	eher selten				Medizinische Versorgungsqualität	Angebot besonderer diagnostischer und/oder therapeutischer Möglichkeiten			Empfehlung von Kollegen				zufrieden	keine Antwort	keine Antwort	trifft eher	trifft eher nicht zu	keine Antwort	selten	eher zufrieden	Ja, wahrscheinlich	trifft eher zu	verschlechtert	die Wartezeit für meine Patienten kürzer wäre.	die Wartezeit auf Befundberichte bzw. Arztbriefe nach einem stationären Aufenthalt kürzer wäre.								eine engere Zusammenarbeit bei der prä- und/ oder poststationären Betreuung
10818183610	225092527	2019-06-24 11:54:54	2019-06-24 12:06:44	67.148.47.133	7	Zahnheilkunde		sehr häufig	sehr häufig	1	eher häufig	sehr gut	sehr gut	keine Antwort	keine Antwort			Fehlende Alternative		Angebot besonderer diagnostischer und/oder therapeutischer Möglichkeiten							sehr zufrieden	trifft zu	trifft zu	trifft eher	trifft zu	trifft zu	sehr selten	sehr zufrieden	Ja, ganz sicher	trifft überhaupt nicht zu	deutlich verbessert	die Wartezeit für meine Patienten kürzer wäre.								ein verbessertes Fortbildungsangebot (niedergelassene Ärzte + Krankenhausärzte)
10818170540	225092438	2019-06-24 11:47:21	2019-06-24 12:04:22	204.237.221.222	10	Mund-Kiefer-Gesichtschirurgie		sehr häufig	sehr häufig	2	häufig	gut	gut	sehr selten	sehr selten			Fehlende Alternative									eher zufrieden	keine Antwort	keine Antwort	trifft eher	keine Antwort	trifft überhaupt nicht zu	eher selten	eher zufrieden	Nein, eher nicht	trifft eher zu	gleich geblieben	die Wartezeit für meine Patienten kürzer wäre.				eine bessere Abstimmung der poststationären, medikamentösen Therapie erfolgen würde.			die Einführung (interdisziplinär-)intersektoraler klinischer Konferenzen.
10818147330	225092553	2019-06-24 11:34:07	2019-06-24 11:42:42	52.52.100.49	14	Mund-Kiefer-Gesichtschirurgie		eher häufig	sehr selten	4	häufig	sehr gut	keine Antwort	keine Antwort	keine Antwort					Angebot besonderer diagnostischer und/oder therapeutischer Möglichkeiten							sehr zufrieden	trifft vollkommen zu	trifft vollkommen zu	trifft vollkommen zu	trifft vollkommen zu	trifft vollkommen zu	eher selten	zufrieden	Ja, ganz sicher	trifft eher nicht zu	verbessert							die Patienten poststationär zeitnah an ihren Zuweiser zurückverwiesen und ambulant angebunden würden.
10818140533	225092553	2019-06-24 11:30:32	2019-06-24 11:42:02	65.152.2.6	14	Mund-Kiefer-Gesichtschirurgie		sehr selten	sehr selten	6	eher selten	gut	eher gut	sehr selten	sehr selten			Fehlende Alternative									eher unzufrieden	trifft überhaupt nicht zu	trifft überhaupt nicht zu	trifft eher nicht zu	trifft überhaupt nicht zu	trifft nicht zu	eher selten	eher zufrieden	Ja, wahrscheinlich	trifft eher zu	gleich geblieben	die Wartezeit für meine Patienten kürzer wäre.	die Wartezeit auf Befundberichte bzw. Arztbriefe nach einem stationären Aufenthalt kürzer wäre.					die Patienten poststationär zeitnah an ihren Zuweiser zurückverwiesen und ambulant angebunden würden.		ein verbessertes Fortbildungsangebot (niedergelassene Ärzte + Krankenhausärzte)		eine verbesserte IT-gestützte Kommunikation durch direkte Verbindung der Praxis IT-Systeme mit dem Krankenhausinformationssystem
10818138538	225092553	2019-06-24 11:29:34	2019-06-24 13:05:01	63.233.61.154	3	Dermatologie		eher selten	eher selten	4	eher selten	eher schlecht	schlecht	sehr häufig	sehr häufig	Wunsch des Patienten		Fehlende Alternative		Angebot besonderer diagnostischer und/oder therapeutischer Möglichkeiten							unzufrieden	keine Antwort	keine Antwort	keine Antwort	trifft überhaupt nicht zu	keine Antwort	sehr häufig	sehr unzufrieden	Nein, eher nicht	trifft vollkommen zu	gleich geblieben			die Qualität der medizinischen Behandlung besser wäre.	die menschliche Zusammenarbeit besser funktionieren würde („auf Augenhöhe“).				die Einführung (interdisziplinär-)intersektoraler klinischer Konferenzen.		eine engere Zusammenarbeit bei der prä- und/ oder poststationären Betreuung
10818073016	225092553	2019-06-24 10:55:54	2019-06-24 11:10:45	52.52.199.35	20	Mund-Kiefer-Gesichtschirurgie		eher selten	eher selten	14	eher häufig	eher gut	eher schlecht	keine Antwort	keine Antwort	Wunsch des Patienten	Wohnortnähe des Patienten/ der Angehörigen			Angebot besonderer diagnostischer und/oder therapeutischer Möglichkeiten							eher zufrieden	trifft eher	trifft eher	trifft eher	trifft eher	keine Antwort	eher selten	eher zufrieden	Ja, wahrscheinlich	trifft zu	gleich geblieben	die Wartezeit für meine Patienten kürzer wäre.			die menschliche Zusammenarbeit besser funktionieren würde („auf Augenhöhe“).							eine verbesserte IT-gestützte Kommunikation durch direkte Verbindung der Praxis IT-Systeme mit dem Krankenhausinformationssystem
10817998305	225092553	2019-06-24 10:04:58	2019-06-24 10:21:33	204.237.175.244	10	Mund-Kiefer-Gesichtschirurgie		keine Antwort	häufig	1	eher häufig	eher gut	gut	keine Antwort	selten				Medizinische Versorgungsqualität	Angebot besonderer diagnostischer und/oder therapeutischer Möglichkeiten				Selbst dort tätig gewesen			zufrieden	keine Antwort	keine Antwort	trifft zu	trifft zu	keine Antwort	eher selten	zufrieden	Ja, ganz sicher	trifft nicht zu	verbessert				die menschliche Zusammenarbeit besser funktionieren würde („auf Augenhöhe“).				die Einführung (interdisziplinär-)intersektoraler klinischer Konferenzen.
10817968932	225092553	2019-06-24 09:45:17	2019-06-24 10:05:55	63.217.232.26	21	Mund-Kiefer-Gesichtschirurgie		keine Antwort	sehr selten	8	sehr selten	keine Antwort	schlecht	sehr selten	sehr selten		Wohnortnähe des Patienten/ der Angehörigen		Medizinische Versorgungsqualität	Angebot besonderer diagnostischer und/oder therapeutischer Möglichkeiten							eher unzufrieden	trifft zu	trifft nicht zu	trifft nicht zu	trifft nicht zu	trifft nicht zu	selten	zufrieden	Nein, eher nicht	trifft zu	verschlechtert	die Wartezeit für meine Patienten kürzer wäre.	die Wartezeit auf Befundberichte bzw. Arztbriefe nach einem stationären Aufenthalt kürzer wäre.		die menschliche Zusammenarbeit besser funktionieren würde („auf Augenhöhe“).				die Einführung (interdisziplinär-)intersektoraler klinischer Konferenzen.		eine engere Zusammenarbeit bei der prä- und/ oder poststationären Betreuung
10817904208	225092527	2019-06-24 08:53:27	2019-06-24 17:12:25	2.16.61.70	0	Andere (bitte angeben)	nur Zusammenarbeit mit örtlicher MKG-Praxis	keine Antwort	keine Antwort	0	keine Antwort	keine Antwort	keine Antwort	keine Antwort	keine Antwort											Überweisung läuft über MKG-Praxis vorort	keine Antwort	keine Antwort	keine Antwort	keine Antwort	keine Antwort	keine Antwort	keine Antwort	keine Antwort	Ja, wahrscheinlich	keine Antwort	deutlich verbessert							die Patienten poststationär zeitnah an ihren Zuweiser zurückverwiesen und ambulant angebunden würden.		ein verbessertes Fortbildungsangebot (niedergelassene Ärzte + Krankenhausärzte)	eine engere Zusammenarbeit bei der prä- und/ oder poststationären Betreuung
10817880938	225092553	2019-06-24 08:32:31	2019-06-24 08:42:30	2.20.190.162	9	Unfallchirurgie / Orthopädie		häufig	eher häufig	3	eher selten	gut	gut	häufig	eher selten	Wunsch des Patienten	Wohnortnähe des Patienten/ der Angehörigen	Fehlende Alternative									eher zufrieden	trifft zu	trifft nicht zu	trifft zu	trifft nicht zu	trifft nicht zu	eher häufig	eher zufrieden	Ja, wahrscheinlich	trifft zu	verbessert				die menschliche Zusammenarbeit besser funktionieren würde („auf Augenhöhe“).			die Patienten poststationär zeitnah an ihren Zuweiser zurückverwiesen und ambulant angebunden würden.	die Einführung (interdisziplinär-)intersektoraler klinischer Konferenzen.		eine engere Zusammenarbeit bei der prä- und/ oder poststationären Betreuung	eine verbesserte IT-gestützte Kommunikation durch direkte Verbindung der Praxis IT-Systeme mit dem Krankenhausinformationssystem
10817871827	225092553	2019-06-24 08:08:04	2019-06-24 08:32:08	2.16.61.93	14	Mund-Kiefer-Gesichtschirurgie		eher häufig	sehr häufig	2	eher selten	gut	eher gut	sehr selten	sehr selten				Medizinische Versorgungsqualität	Angebot besonderer diagnostischer und/oder therapeutischer Möglichkeiten							zufrieden	trifft eher nicht zu	trifft eher	trifft eher nicht zu	trifft zu	trifft überhaupt nicht zu	selten	zufrieden	Ja, ganz sicher	trifft eher nicht zu	gleich geblieben		die Wartezeit auf Befundberichte bzw. Arztbriefe nach einem stationären Aufenthalt kürzer wäre.		die menschliche Zusammenarbeit besser funktionieren würde („auf Augenhöhe“).					ein verbessertes Fortbildungsangebot (niedergelassene Ärzte + Krankenhausärzte)		eine verbesserte IT-gestützte Kommunikation durch direkte Verbindung der Praxis IT-Systeme mit dem Krankenhausinformationssystem
10817850499	225092553	2019-06-24 08:03:20	2019-06-24 08:17:45	2.20.132.66	0	Zahnheilkunde		keine Antwort	keine Antwort	8	sehr selten	sehr schlecht	sehr schlecht	keine Antwort	keine Antwort	Wunsch des Patienten		Fehlende Alternative		Angebot besonderer diagnostischer und/oder therapeutischer Möglichkeiten							sehr unzufrieden	trifft überhaupt nicht zu	trifft überhaupt nicht zu	trifft überhaupt nicht zu	trifft überhaupt nicht zu	trifft überhaupt nicht zu	keine Antwort	sehr unzufrieden	Nein, auf keinen Fall	trifft vollkommen zu	gleich geblieben	die Wartezeit für meine Patienten kürzer wäre.	die Wartezeit auf Befundberichte bzw. Arztbriefe nach einem stationären Aufenthalt kürzer wäre.		die menschliche Zusammenarbeit besser funktionieren würde („auf Augenhöhe“).				die Einführung (interdisziplinär-)intersektoraler klinischer Konferenzen.	ein verbessertes Fortbildungsangebot (niedergelassene Ärzte + Krankenhausärzte)		eine verbesserte IT-gestützte Kommunikation durch direkte Verbindung der Praxis IT-Systeme mit dem Krankenhausinformationssystem
10817835656	225092553	2019-06-24 07:47:53	2019-06-24 07:59:37	104.107.216.71	14	Kinder- und Jugendmedizin		eher selten	eher selten	4	selten	eher gut	eher gut	eher selten	sehr selten		Wohnortnähe des Patienten/ der Angehörigen		Medizinische Versorgungsqualität					Selbst dort tätig gewesen			eher zufrieden	trifft nicht zu	trifft nicht zu	trifft eher	trifft überhaupt nicht zu	trifft überhaupt nicht zu	selten	eher zufrieden	Ja, wahrscheinlich	trifft eher zu	verbessert	die Wartezeit für meine Patienten kürzer wäre.						die Patienten poststationär zeitnah an ihren Zuweiser zurückverwiesen und ambulant angebunden würden.	die Einführung (interdisziplinär-)intersektoraler klinischer Konferenzen.		eine engere Zusammenarbeit bei der prä- und/ oder poststationären Betreuung
10817818884	225092553	2019-06-24 07:30:28	2019-06-24 07:41:05	52.52.100.49	30	Innere Medizin		sehr selten	eher selten	3	selten	keine Antwort	eher schlecht	häufig	sehr häufig		Wohnortnähe des Patienten/ der Angehörigen			Angebot besonderer diagnostischer und/oder therapeutischer Möglichkeiten				Selbst dort tätig gewesen			eher zufrieden	trifft zu	trifft eher nicht zu	trifft eher	trifft überhaupt nicht zu	trifft überhaupt nicht zu	selten	eher zufrieden	Ja, wahrscheinlich	trifft zu	verschlechtert		die Wartezeit auf Befundberichte bzw. Arztbriefe nach einem stationären Aufenthalt kürzer wäre.		die menschliche Zusammenarbeit besser funktionieren würde („auf Augenhöhe“).			die Patienten poststationär zeitnah an ihren Zuweiser zurückverwiesen und ambulant angebunden würden.			eine engere Zusammenarbeit bei der prä- und/ oder poststationären Betreuung	eine verbesserte IT-gestützte Kommunikation durch direkte Verbindung der Praxis IT-Systeme mit dem Krankenhausinformationssystem
10817783987	225092527	2019-06-24 06:54:21	2019-06-24 07:03:57	2.16.187.13	14	Mund-Kiefer-Gesichtschirurgie		sehr selten	häufig	8	selten	eher gut	sehr schlecht	keine Antwort	keine Antwort	Wunsch des Patienten				Angebot besonderer diagnostischer und/oder therapeutischer Möglichkeiten				Selbst dort tätig gewesen			eher zufrieden	trifft nicht zu	trifft nicht zu	trifft zu	keine Antwort	trifft überhaupt nicht zu	sehr selten	keine Antwort	Ja, wahrscheinlich	trifft eher zu	verbessert				die menschliche Zusammenarbeit besser funktionieren würde („auf Augenhöhe“).			die Patienten poststationär zeitnah an ihren Zuweiser zurückverwiesen und ambulant angebunden würden.	die Einführung (interdisziplinär-)intersektoraler klinischer Konferenzen.		eine engere Zusammenarbeit bei der prä- und/ oder poststationären Betreuung
10817337868	225092438	2019-06-23 22:16:16	2019-06-23 22:32:26	52.52.100.49	10	Mund-Kiefer-Gesichtschirurgie		eher selten	eher häufig	4	häufig	eher gut	eher gut	eher selten	selten		Wohnortnähe des Patienten/ der Angehörigen	Fehlende Alternative		Angebot besonderer diagnostischer und/oder therapeutischer Möglichkeiten							eher zufrieden	trifft eher nicht zu	trifft eher nicht zu	trifft eher nicht zu	trifft eher nicht zu	trifft überhaupt nicht zu	eher selten	eher zufrieden	Nein, eher nicht	trifft zu	verschlechtert			die Qualität der medizinischen Behandlung besser wäre.	die menschliche Zusammenarbeit besser funktionieren würde („auf Augenhöhe“).	eine bessere Abstimmung der poststationären, medikamentösen Therapie erfolgen würde.					eine engere Zusammenarbeit bei der prä- und/ oder poststationären Betreuung
10817141799	225092203	2019-06-23 18:02:08	2019-06-23 18:12:09	52.52.100.49	5	Kardiologie		eher häufig	sehr selten	3	eher häufig	gut	eher gut	eher selten	sehr selten				Medizinische Versorgungsqualität	Angebot besonderer diagnostischer und/oder therapeutischer Möglichkeiten							zufrieden	trifft nicht zu	keine Antwort	trifft zu	keine Antwort	keine Antwort	sehr selten	zufrieden	Ja, ganz sicher	trifft zu	verbessert					eine bessere Abstimmung der poststationären, medikamentösen Therapie erfolgen würde.						eine verbesserte IT-gestützte Kommunikation durch direkte Verbindung der Praxis IT-Systeme mit dem Krankenhausinformationssystem	Möglichkeit telemedizinischer Konsultationen von qualifizierte Krankenhausärzten
10816995819	225092527	2019-06-23 15:24:58	2019-06-23 15:38:41	52.52.100.49	10	Mund-Kiefer-Gesichtschirurgie		eher selten	selten	8	sehr häufig	gut	gut	keine Antwort	keine Antwort					Angebot besonderer diagnostischer und/oder therapeutischer Möglichkeiten							eher zufrieden	keine Antwort	keine Antwort	keine Antwort	trifft überhaupt nicht zu	trifft überhaupt nicht zu	sehr selten	eher zufrieden	Nein, eher nicht	trifft vollkommen zu	gleich geblieben		die Wartezeit auf Befundberichte bzw. Arztbriefe nach einem stationären Aufenthalt kürzer wäre.		die menschliche Zusammenarbeit besser funktionieren würde („auf Augenhöhe“).				die Einführung (interdisziplinär-)intersektoraler klinischer Konferenzen.	ein verbessertes Fortbildungsangebot (niedergelassene Ärzte + Krankenhausärzte)
10816837108	225092394	2019-06-23 12:16:57	2019-10-06 20:56:27	52.52.199.35	21	Andere (bitte angeben)	Psychosomatik	sehr selten	sehr selten	8	sehr selten	sehr gut	eher schlecht	eher häufig	eher selten		Wohnortnähe des Patienten/ der Angehörigen		Medizinische Versorgungsqualität	Angebot besonderer diagnostischer und/oder therapeutischer Möglichkeiten							eher unzufrieden	trifft eher	trifft überhaupt nicht zu	trifft überhaupt nicht zu	trifft überhaupt nicht zu	trifft überhaupt nicht zu	eher häufig	eher zufrieden	Ja, wahrscheinlich	trifft vollkommen zu	verschlechtert		die Wartezeit auf Befundberichte bzw. Arztbriefe nach einem stationären Aufenthalt kürzer wäre.		die menschliche Zusammenarbeit besser funktionieren würde („auf Augenhöhe“).			die Patienten poststationär zeitnah an ihren Zuweiser zurückverwiesen und ambulant angebunden würden.			eine engere Zusammenarbeit bei der prä- und/ oder poststationären Betreuung
10816748216	225092394	2019-06-23 10:25:26	2019-06-23 10:38:59	52.52.100.49	7	Hämatologie / Onkologie		eher selten	eher häufig	4	häufig	gut	gut	selten	eher häufig			Fehlende Alternative									eher zufrieden	trifft eher	trifft eher nicht zu	trifft eher nicht zu	trifft eher nicht zu	trifft eher nicht zu	eher selten	zufrieden	Ja, wahrscheinlich	trifft eher zu	gleich geblieben		die Wartezeit auf Befundberichte bzw. Arztbriefe nach einem stationären Aufenthalt kürzer wäre.								eine engere Zusammenarbeit bei der prä- und/ oder poststationären Betreuung	eine verbesserte IT-gestützte Kommunikation durch direkte Verbindung der Praxis IT-Systeme mit dem Krankenhausinformationssystem
10815986574	225092427	2019-06-22 18:06:50	2019-06-22 18:20:03	63.151.119.14	14	Hämatologie / Onkologie		sehr häufig	eher selten	1	sehr häufig	sehr gut	sehr gut	sehr selten	sehr selten				Medizinische Versorgungsqualität	Angebot besonderer diagnostischer und/oder therapeutischer Möglichkeiten		Gute Zusammenarbeit mit den ärztlichen Kollegen im Krankenhaus					sehr zufrieden	keine Antwort	keine Antwort	trifft vollkommen zu	trifft überhaupt nicht zu	trifft überhaupt nicht zu	eher selten	sehr zufrieden	Ja, ganz sicher	trifft nicht zu	verbessert	die Wartezeit für meine Patienten kürzer wäre.											Möglichkeit telemedizinischer Konsultationen von qualifizierte Krankenhausärzten
10815901980	225092527	2019-06-22 16:48:39	2019-06-22 16:58:02	2.16.61.93	8	Mund-Kiefer-Gesichtschirurgie		sehr häufig	sehr häufig	14	eher selten	eher gut	eher schlecht	eher selten	eher selten					Angebot besonderer diagnostischer und/oder therapeutischer Möglichkeiten							eher zufrieden	trifft eher	trifft eher	keine Antwort	trifft überhaupt nicht zu	trifft überhaupt nicht zu	eher selten	eher zufrieden	Ja, wahrscheinlich	trifft zu	verschlechtert	die Wartezeit für meine Patienten kürzer wäre.	die Wartezeit auf Befundberichte bzw. Arztbriefe nach einem stationären Aufenthalt kürzer wäre.		die menschliche Zusammenarbeit besser funktionieren würde („auf Augenhöhe“).					ein verbessertes Fortbildungsangebot (niedergelassene Ärzte + Krankenhausärzte)	eine engere Zusammenarbeit bei der prä- und/ oder poststationären Betreuung
10815872924	225092438	2019-06-22 16:21:24	2019-06-22 16:29:51	23.214.197.135	1	Mund-Kiefer-Gesichtschirurgie		eher selten	eher häufig	2	eher selten	gut	keine Antwort	keine Antwort	keine Antwort					Angebot besonderer diagnostischer und/oder therapeutischer Möglichkeiten							eher zufrieden	trifft eher	trifft nicht zu	trifft nicht zu	trifft nicht zu	trifft nicht zu	keine Antwort	zufrieden	Ja, wahrscheinlich	trifft zu	gleich geblieben	die Wartezeit für meine Patienten kürzer wäre.	die Wartezeit auf Befundberichte bzw. Arztbriefe nach einem stationären Aufenthalt kürzer wäre.			eine bessere Abstimmung der poststationären, medikamentösen Therapie erfolgen würde.				ein verbessertes Fortbildungsangebot (niedergelassene Ärzte + Krankenhausärzte)	eine engere Zusammenarbeit bei der prä- und/ oder poststationären Betreuung	eine verbesserte IT-gestützte Kommunikation durch direkte Verbindung der Praxis IT-Systeme mit dem Krankenhausinformationssystem
10815864768	225092427	2019-06-22 16:14:37	2019-06-22 16:24:36	2.16.187.7	7	Dermatologie		keine Antwort	sehr selten	4	eher selten	gut	eher schlecht	häufig	sehr selten				Medizinische Versorgungsqualität	Angebot besonderer diagnostischer und/oder therapeutischer Möglichkeiten							zufrieden	trifft zu	trifft eher	keine Antwort	trifft überhaupt nicht zu	keine Antwort	eher häufig	zufrieden	Ja, ganz sicher	trifft eher nicht zu	verbessert		die Wartezeit auf Befundberichte bzw. Arztbriefe nach einem stationären Aufenthalt kürzer wäre.
10815503218	225092427	2019-06-22 09:31:17	2019-06-22 09:45:01	95.101.2.199	20	Kardiologie		keine Antwort	sehr selten	2	sehr selten	gut	keine Antwort	eher häufig	selten					Angebot besonderer diagnostischer und/oder therapeutischer Möglichkeiten							eher unzufrieden	trifft nicht zu	trifft eher nicht zu	trifft zu	trifft überhaupt nicht zu	trifft überhaupt nicht zu	selten	zufrieden	Ja, wahrscheinlich	trifft eher zu	gleich geblieben				die menschliche Zusammenarbeit besser funktionieren würde („auf Augenhöhe“).		poststationär eine Rücküberweisung der Patienten zeitnah erfolgen würde.	die Patienten poststationär zeitnah an ihren Zuweiser zurückverwiesen und ambulant angebunden würden.			eine engere Zusammenarbeit bei der prä- und/ oder poststationären Betreuung
10814661236	225092527	2019-06-21 22:16:08	2019-06-21 22:24:20	52.52.100.49	14	Zahnheilkunde		sehr selten	eher selten	2	eher häufig	eher schlecht	eher gut	eher häufig	sehr selten		Wohnortnähe des Patienten/ der Angehörigen										eher zufrieden	trifft eher	trifft eher	trifft zu	trifft eher	keine Antwort	eher selten	eher zufrieden	Ja, wahrscheinlich	trifft eher nicht zu	gleich geblieben	die Wartezeit für meine Patienten kürzer wäre.									eine engere Zusammenarbeit bei der prä- und/ oder poststationären Betreuung
10813994473	225092427	2019-06-21 18:16:24	2019-06-21 18:29:24	92.123.220.63	21	Unfallchirurgie / Orthopädie		keine Antwort	keine Antwort	5	eher selten	eher schlecht	eher schlecht	sehr häufig	häufig	Wunsch des Patienten		Fehlende Alternative		Angebot besonderer diagnostischer und/oder therapeutischer Möglichkeiten							unzufrieden	trifft eher nicht zu	trifft nicht zu	trifft eher nicht zu	trifft eher nicht zu	trifft überhaupt nicht zu	selten	eher unzufrieden	Nein, eher nicht	trifft zu	verschlechtert				die menschliche Zusammenarbeit besser funktionieren würde („auf Augenhöhe“).		poststationär eine Rücküberweisung der Patienten zeitnah erfolgen würde.	die Patienten poststationär zeitnah an ihren Zuweiser zurückverwiesen und ambulant angebunden würden.			eine engere Zusammenarbeit bei der prä- und/ oder poststationären Betreuung
10813987073	225055775	2019-06-21 18:13:42	2019-06-21 18:28:57	65.123.11.197	15	Allgemeinchirurgie		selten	selten	4	eher selten	keine Antwort	keine Antwort	häufig	eher selten				Medizinische Versorgungsqualität				Empfehlung von Kollegen				eher unzufrieden	keine Antwort	trifft eher nicht zu	keine Antwort	trifft überhaupt nicht zu	trifft überhaupt nicht zu	eher selten	eher zufrieden	Ja, wahrscheinlich	trifft vollkommen zu	gleich geblieben	die Wartezeit für meine Patienten kürzer wäre.	die Wartezeit auf Befundberichte bzw. Arztbriefe nach einem stationären Aufenthalt kürzer wäre.
10813721453	225092427	2019-06-21 17:02:31	2019-06-21 17:10:37	52.52.199.35	20	Kinder- und Jugendmedizin		sehr häufig	keine Antwort	4	eher häufig	gut	eher schlecht	eher selten	eher selten	Wunsch des Patienten	Wohnortnähe des Patienten/ der Angehörigen		Medizinische Versorgungsqualität								zufrieden	trifft nicht zu	trifft nicht zu	trifft zu	trifft nicht zu	trifft nicht zu	selten	zufrieden	Ja, ganz sicher	trifft eher zu	gleich geblieben				die menschliche Zusammenarbeit besser funktionieren würde („auf Augenhöhe“).							eine verbesserte IT-gestützte Kommunikation durch direkte Verbindung der Praxis IT-Systeme mit dem Krankenhausinformationssystem	Möglichkeit telemedizinischer Konsultationen von qualifizierte Krankenhausärzten
10813540958	225092527	2019-06-21 16:15:08	2019-06-21 16:29:12	2.16.187.13	14	Mund-Kiefer-Gesichtschirurgie		sehr häufig	sehr häufig	2	häufig	sehr gut	sehr gut	keine Antwort	keine Antwort				Medizinische Versorgungsqualität			Gute Zusammenarbeit mit den ärztlichen Kollegen im Krankenhaus					sehr zufrieden	trifft nicht zu	trifft vollkommen zu	trifft zu	trifft vollkommen zu	keine Antwort	sehr selten	sehr zufrieden	Ja, ganz sicher	trifft überhaupt nicht zu	verbessert					eine bessere Abstimmung der poststationären, medikamentösen Therapie erfolgen würde.
10813204263	225092527	2019-06-21 13:35:27	2019-06-21 13:42:42	2.22.50.151	5	Zahnheilkunde		häufig	häufig	4	eher häufig	sehr gut	gut	selten	selten							Gute Zusammenarbeit mit den ärztlichen Kollegen im Krankenhaus					sehr zufrieden	trifft eher	trifft eher	trifft eher	trifft eher nicht zu	trifft nicht zu	selten	zufrieden	Ja, wahrscheinlich	trifft eher nicht zu	verbessert	die Wartezeit für meine Patienten kürzer wäre.	die Wartezeit auf Befundberichte bzw. Arztbriefe nach einem stationären Aufenthalt kürzer wäre.									eine verbesserte IT-gestützte Kommunikation durch direkte Verbindung der Praxis IT-Systeme mit dem Krankenhausinformationssystem
10813203709	225092438	2019-06-21 13:35:05	2019-06-21 13:48:48	52.52.199.35	1	Mund-Kiefer-Gesichtschirurgie		sehr häufig	sehr häufig	2	eher häufig	keine Antwort	keine Antwort	eher selten	selten		Wohnortnähe des Patienten/ der Angehörigen			Angebot besonderer diagnostischer und/oder therapeutischer Möglichkeiten				Selbst dort tätig gewesen			eher zufrieden	trifft eher nicht zu	trifft nicht zu	trifft eher	trifft nicht zu	trifft nicht zu	eher selten	eher unzufrieden	Ja, wahrscheinlich	trifft eher zu	gleich geblieben		die Wartezeit auf Befundberichte bzw. Arztbriefe nach einem stationären Aufenthalt kürzer wäre.						die Einführung (interdisziplinär-)intersektoraler klinischer Konferenzen.	ein verbessertes Fortbildungsangebot (niedergelassene Ärzte + Krankenhausärzte)
10813180667	225092527	2019-06-21 13:21:07	2019-06-21 13:36:43	2.16.187.13	7	Mund-Kiefer-Gesichtschirurgie		eher häufig	häufig	2	eher häufig	eher gut	schlecht	selten	sehr selten	Wunsch des Patienten		Fehlende Alternative		Angebot besonderer diagnostischer und/oder therapeutischer Möglichkeiten							eher zufrieden	trifft eher	trifft eher	trifft eher nicht zu	trifft überhaupt nicht zu	trifft überhaupt nicht zu	eher selten	zufrieden	Nein, eher nicht	trifft eher zu	verbessert	die Wartezeit für meine Patienten kürzer wäre.	die Wartezeit auf Befundberichte bzw. Arztbriefe nach einem stationären Aufenthalt kürzer wäre.					die Patienten poststationär zeitnah an ihren Zuweiser zurückverwiesen und ambulant angebunden würden.			eine engere Zusammenarbeit bei der prä- und/ oder poststationären Betreuung
10813018159	225092427	2019-06-21 11:34:40	2019-10-06 22:58:33	2.16.61.93	10	Rheumatologie		sehr selten	sehr selten	8	eher selten	sehr gut	eher gut	keine Antwort	keine Antwort			Fehlende Alternative		Angebot besonderer diagnostischer und/oder therapeutischer Möglichkeiten			Empfehlung von Kollegen				zufrieden	trifft eher	trifft nicht zu	trifft eher nicht zu	trifft überhaupt nicht zu	trifft überhaupt nicht zu	eher selten	eher zufrieden	Ja, wahrscheinlich	trifft eher zu	verbessert		die Wartezeit auf Befundberichte bzw. Arztbriefe nach einem stationären Aufenthalt kürzer wäre.		die menschliche Zusammenarbeit besser funktionieren würde („auf Augenhöhe“).			die Patienten poststationär zeitnah an ihren Zuweiser zurückverwiesen und ambulant angebunden würden.	die Einführung (interdisziplinär-)intersektoraler klinischer Konferenzen.		eine engere Zusammenarbeit bei der prä- und/ oder poststationären Betreuung		Möglichkeit telemedizinischer Konsultationen von qualifizierte Krankenhausärzten
10812924118	225092394	2019-06-21 10:26:52	2019-10-06 20:51:00	63.233.61.154	30	Andere (bitte angeben)	Psychosomatik	keine Antwort	sehr selten	8	eher selten	eher gut	eher gut	eher selten	sehr selten					Angebot besonderer diagnostischer und/oder therapeutischer Möglichkeiten				Selbst dort tätig gewesen			sehr unzufrieden	trifft zu	trifft zu	trifft zu	trifft überhaupt nicht zu	keine Antwort	eher selten	eher unzufrieden	Nein, eher nicht	trifft vollkommen zu	verschlechtert		die Wartezeit auf Befundberichte bzw. Arztbriefe nach einem stationären Aufenthalt kürzer wäre.	die Qualität der medizinischen Behandlung besser wäre.	die menschliche Zusammenarbeit besser funktionieren würde („auf Augenhöhe“).				die Einführung (interdisziplinär-)intersektoraler klinischer Konferenzen.		eine engere Zusammenarbeit bei der prä- und/ oder poststationären Betreuung
10812896351	225092527	2019-06-21 10:06:19	2019-06-21 10:20:22	184.25.254.101	1	Andere (bitte angeben)	Kinderzahnheilkunde	selten	keine Antwort	2	häufig	sehr gut	eher gut	keine Antwort	keine Antwort			Fehlende Alternative								ich bin kinderzahnärztin, und kann nicht Kinder mit Allgemeinproblemen in ITN bei uns behandeln	unzufrieden	trifft nicht zu	trifft überhaupt nicht zu	trifft überhaupt nicht zu	trifft zu	trifft überhaupt nicht zu	sehr selten	zufrieden	Ja, ganz sicher	trifft zu	verschlechtert	die Wartezeit für meine Patienten kürzer wäre.							die Einführung (interdisziplinär-)intersektoraler klinischer Konferenzen.	ein verbessertes Fortbildungsangebot (niedergelassene Ärzte + Krankenhausärzte)
10812888265	225092438	2019-06-21 10:00:13	2019-06-21 10:10:12	2.16.187.7	7	Mund-Kiefer-Gesichtschirurgie		sehr selten	sehr selten	2	selten	eher gut	eher schlecht	sehr selten	sehr selten			Fehlende Alternative	Medizinische Versorgungsqualität	Angebot besonderer diagnostischer und/oder therapeutischer Möglichkeiten							keine Antwort	trifft überhaupt nicht zu	trifft überhaupt nicht zu	trifft nicht zu	keine Antwort	trifft überhaupt nicht zu	keine Antwort	eher zufrieden	Ja, wahrscheinlich	trifft zu	gleich geblieben		die Wartezeit auf Befundberichte bzw. Arztbriefe nach einem stationären Aufenthalt kürzer wäre.		die menschliche Zusammenarbeit besser funktionieren würde („auf Augenhöhe“).	eine bessere Abstimmung der poststationären, medikamentösen Therapie erfolgen würde.			die Einführung (interdisziplinär-)intersektoraler klinischer Konferenzen.	ein verbessertes Fortbildungsangebot (niedergelassene Ärzte + Krankenhausärzte)	eine engere Zusammenarbeit bei der prä- und/ oder poststationären Betreuung
10812881562	225092527	2019-06-21 09:54:54	2019-06-21 10:11:11	23.214.197.141	10	Mund-Kiefer-Gesichtschirurgie		häufig	häufig	3	eher selten	eher schlecht	eher gut	sehr selten	sehr selten			Fehlende Alternative									eher unzufrieden	trifft zu	trifft eher	trifft eher	trifft nicht zu	trifft eher nicht zu	eher selten	eher zufrieden	Ja, wahrscheinlich	trifft vollkommen zu	verschlechtert			die Qualität der medizinischen Behandlung besser wäre.	die menschliche Zusammenarbeit besser funktionieren würde („auf Augenhöhe“).						eine engere Zusammenarbeit bei der prä- und/ oder poststationären Betreuung
10812866491	225092527	2019-06-21 09:43:29	2019-06-21 09:53:35	2.16.128.62	1	Mund-Kiefer-Gesichtschirurgie		keine Antwort	keine Antwort	10	sehr selten	keine Antwort	keine Antwort	selten	sehr selten			Fehlende Alternative		Angebot besonderer diagnostischer und/oder therapeutischer Möglichkeiten					Ruf des Krankenhauses insgesamt		sehr unzufrieden	keine Antwort	keine Antwort	keine Antwort	keine Antwort	keine Antwort	keine Antwort	keine Antwort	Ja, wahrscheinlich	trifft vollkommen zu	gleich geblieben					eine bessere Abstimmung der poststationären, medikamentösen Therapie erfolgen würde.	poststationär eine Rücküberweisung der Patienten zeitnah erfolgen würde.	die Patienten poststationär zeitnah an ihren Zuweiser zurückverwiesen und ambulant angebunden würden.
10812823477	225092527	2019-06-21 09:09:52	2019-06-21 09:28:22	23.214.197.135	0	Mund-Kiefer-Gesichtschirurgie		sehr selten	sehr selten	4	eher häufig	gut	eher gut	keine Antwort	keine Antwort					Angebot besonderer diagnostischer und/oder therapeutischer Möglichkeiten							zufrieden	trifft zu	trifft zu	trifft zu	trifft nicht zu	trifft nicht zu	eher selten	sehr zufrieden	Ja, ganz sicher	trifft nicht zu	deutlich verschlechtert		die Wartezeit auf Befundberichte bzw. Arztbriefe nach einem stationären Aufenthalt kürzer wäre.		die menschliche Zusammenarbeit besser funktionieren würde („auf Augenhöhe“).		poststationär eine Rücküberweisung der Patienten zeitnah erfolgen würde.				eine engere Zusammenarbeit bei der prä- und/ oder poststationären Betreuung
10812801373	225092527	2019-06-21 08:53:15	2019-06-21 09:01:43	2.19.96.132	7	Zahnheilkunde		keine Antwort	selten	14	häufig	gut	eher gut	keine Antwort	keine Antwort		Wohnortnähe des Patienten/ der Angehörigen						Empfehlung von Kollegen				zufrieden	trifft zu	trifft zu	keine Antwort	keine Antwort	keine Antwort	eher selten	eher zufrieden	Ja, wahrscheinlich	trifft überhaupt nicht zu	verbessert		die Wartezeit auf Befundberichte bzw. Arztbriefe nach einem stationären Aufenthalt kürzer wäre.							ein verbessertes Fortbildungsangebot (niedergelassene Ärzte + Krankenhausärzte)		eine verbesserte IT-gestützte Kommunikation durch direkte Verbindung der Praxis IT-Systeme mit dem Krankenhausinformationssystem
10812796162	225092527	2019-06-21 08:48:46	2019-06-21 09:04:00	184.26.53.14	1	Allgemeinchirurgie		keine Antwort	sehr selten	19	sehr selten	sehr gut	gut	häufig	häufig					Angebot besonderer diagnostischer und/oder therapeutischer Möglichkeiten							zufrieden	trifft zu	trifft zu	trifft zu	trifft überhaupt nicht zu	trifft überhaupt nicht zu	selten	zufrieden	Ja, ganz sicher	trifft eher zu	gleich geblieben	die Wartezeit für meine Patienten kürzer wäre.							die Einführung (interdisziplinär-)intersektoraler klinischer Konferenzen.		eine engere Zusammenarbeit bei der prä- und/ oder poststationären Betreuung	eine verbesserte IT-gestützte Kommunikation durch direkte Verbindung der Praxis IT-Systeme mit dem Krankenhausinformationssystem
10812782150	225092527	2019-06-21 08:36:39	2019-06-21 08:53:04	2.16.187.13	14	Mund-Kiefer-Gesichtschirurgie		häufig	eher häufig	4	eher häufig	gut	gut	eher selten	eher selten					Angebot besonderer diagnostischer und/oder therapeutischer Möglichkeiten		Gute Zusammenarbeit mit den ärztlichen Kollegen im Krankenhaus					zufrieden	trifft eher nicht zu	trifft eher nicht zu	keine Antwort	trifft eher	trifft nicht zu	eher selten	zufrieden	Ja, ganz sicher	trifft eher nicht zu	gleich geblieben							die Patienten poststationär zeitnah an ihren Zuweiser zurückverwiesen und ambulant angebunden würden.			eine engere Zusammenarbeit bei der prä- und/ oder poststationären Betreuung
10812731008	225092438	2019-06-21 07:48:21	2019-06-21 08:02:24	63.233.61.147	7	Zahnheilkunde		häufig	keine Antwort	2	eher selten	sehr gut	gut	keine Antwort	keine Antwort		Wohnortnähe des Patienten/ der Angehörigen			Angebot besonderer diagnostischer und/oder therapeutischer Möglichkeiten							zufrieden	keine Antwort	keine Antwort	keine Antwort	keine Antwort	keine Antwort	sehr selten	sehr zufrieden	Ja, ganz sicher	trifft nicht zu	gleich geblieben	die Wartezeit für meine Patienten kürzer wäre.
10812727799	225092438	2019-06-21 07:45:02	2019-06-21 07:57:29	52.52.199.35	14	Zahnheilkunde		sehr häufig	sehr häufig	1	häufig	gut	gut	sehr selten	sehr selten		Wohnortnähe des Patienten/ der Angehörigen		Medizinische Versorgungsqualität	Angebot besonderer diagnostischer und/oder therapeutischer Möglichkeiten							zufrieden	trifft eher nicht zu	trifft eher	trifft zu	trifft eher nicht zu	trifft eher nicht zu	selten	zufrieden	Ja, wahrscheinlich	trifft eher zu	gleich geblieben	die Wartezeit für meine Patienten kürzer wäre.
10812711011	225092438	2019-06-21 07:28:24	2019-06-21 08:53:15	104.99.239.54	28	Mund-Kiefer-Gesichtschirurgie		sehr häufig	häufig	5	eher selten	gut	eher gut	sehr selten	sehr selten					Angebot besonderer diagnostischer und/oder therapeutischer Möglichkeiten							eher zufrieden	trifft überhaupt nicht zu	trifft überhaupt nicht zu	trifft eher nicht zu	trifft überhaupt nicht zu	trifft überhaupt nicht zu	eher selten	eher zufrieden	Ja, wahrscheinlich	trifft eher nicht zu	gleich geblieben	die Wartezeit für meine Patienten kürzer wäre.	die Wartezeit auf Befundberichte bzw. Arztbriefe nach einem stationären Aufenthalt kürzer wäre.							ein verbessertes Fortbildungsangebot (niedergelassene Ärzte + Krankenhausärzte)	eine engere Zusammenarbeit bei der prä- und/ oder poststationären Betreuung
10811830982	225092438	2019-06-20 22:20:08	2019-10-06 23:15:08	184.25.254.101	0	Mund-Kiefer-Gesichtschirurgie		sehr häufig	sehr häufig	1	sehr häufig	sehr gut	sehr gut	sehr selten	sehr selten				Medizinische Versorgungsqualität	Angebot besonderer diagnostischer und/oder therapeutischer Möglichkeiten						Dysgnathie op	sehr zufrieden	trifft nicht zu	keine Antwort	trifft zu	trifft vollkommen zu	trifft nicht zu	eher häufig	sehr zufrieden	Ja, ganz sicher	trifft eher nicht zu	gleich geblieben	die Wartezeit für meine Patienten kürzer wäre.										eine verbesserte IT-gestützte Kommunikation durch direkte Verbindung der Praxis IT-Systeme mit dem Krankenhausinformationssystem	Möglichkeit telemedizinischer Konsultationen von qualifizierte Krankenhausärzten
10811432225	225092438	2019-06-20 19:32:25	2019-06-20 20:22:55	52.52.100.49	1	Zahnheilkunde		keine Antwort	sehr selten	1	sehr selten	gut	gut	keine Antwort	keine Antwort					Angebot besonderer diagnostischer und/oder therapeutischer Möglichkeiten							zufrieden	trifft eher nicht zu	keine Antwort	keine Antwort	keine Antwort	trifft eher nicht zu	selten	zufrieden	Ja, wahrscheinlich	trifft zu	gleich geblieben							die Patienten poststationär zeitnah an ihren Zuweiser zurückverwiesen und ambulant angebunden würden.			eine engere Zusammenarbeit bei der prä- und/ oder poststationären Betreuung
10811113041	225092438	2019-06-20 17:31:46	2019-06-20 17:45:04	52.52.100.49	12	Mund-Kiefer-Gesichtschirurgie		sehr selten	sehr selten	4	selten	eher schlecht	sehr schlecht	selten	eher selten			Fehlende Alternative									unzufrieden	trifft eher nicht zu	trifft überhaupt nicht zu	trifft nicht zu	trifft überhaupt nicht zu	trifft überhaupt nicht zu	eher selten	zufrieden	Nein, eher nicht	trifft vollkommen zu	gleich geblieben	die Wartezeit für meine Patienten kürzer wäre.	die Wartezeit auf Befundberichte bzw. Arztbriefe nach einem stationären Aufenthalt kürzer wäre.		die menschliche Zusammenarbeit besser funktionieren würde („auf Augenhöhe“).
10810674553	225092438	2019-06-20 14:54:18	2019-06-20 15:03:11	2.16.61.70	4	Mund-Kiefer-Gesichtschirurgie		sehr selten	sehr selten	4	eher selten	eher gut	keine Antwort	eher selten	sehr selten		Wohnortnähe des Patienten/ der Angehörigen	Fehlende Alternative									eher zufrieden	trifft eher nicht zu	keine Antwort	keine Antwort	keine Antwort	keine Antwort	eher selten	eher zufrieden	Nein, eher nicht	trifft eher zu	gleich geblieben		die Wartezeit auf Befundberichte bzw. Arztbriefe nach einem stationären Aufenthalt kürzer wäre.
10810584854	225092394	2019-06-20 14:14:42	2019-06-20 14:28:41	52.52.100.49	7	Psychiatrie		eher selten	eher selten	4	eher häufig	eher gut	eher schlecht	eher selten	selten		Wohnortnähe des Patienten/ der Angehörigen	Fehlende Alternative									zufrieden	trifft eher	trifft eher	trifft eher	keine Antwort	keine Antwort	eher selten	eher zufrieden	Ja, wahrscheinlich	trifft eher nicht zu	gleich geblieben				die menschliche Zusammenarbeit besser funktionieren würde („auf Augenhöhe“).	eine bessere Abstimmung der poststationären, medikamentösen Therapie erfolgen würde.					eine engere Zusammenarbeit bei der prä- und/ oder poststationären Betreuung
10810501602	225092438	2019-06-20 13:32:39	2019-10-05 22:38:36	2.16.128.53	22	Mund-Kiefer-Gesichtschirurgie		häufig	sehr häufig	2	eher häufig	gut	eher gut	keine Antwort	keine Antwort					Angebot besonderer diagnostischer und/oder therapeutischer Möglichkeiten			Empfehlung von Kollegen	Selbst dort tätig gewesen			zufrieden	trifft zu	trifft vollkommen zu	trifft vollkommen zu	trifft eher	trifft zu	häufig	zufrieden	Ja, ganz sicher	trifft eher nicht zu	gleich geblieben	die Wartezeit für meine Patienten kürzer wäre.									eine engere Zusammenarbeit bei der prä- und/ oder poststationären Betreuung
10810399298	225092394	2019-06-20 12:35:14	2019-06-20 12:46:37	2.22.117.62	30	Augenheilkunde		eher selten	sehr selten	2	eher selten	sehr gut	gut	eher selten	eher selten	Wunsch des Patienten			Medizinische Versorgungsqualität	Angebot besonderer diagnostischer und/oder therapeutischer Möglichkeiten							zufrieden	trifft eher nicht zu	trifft eher nicht zu	trifft zu	trifft eher nicht zu	trifft nicht zu	eher selten	sehr zufrieden	Ja, ganz sicher	trifft eher nicht zu	deutlich verbessert	die Wartezeit für meine Patienten kürzer wäre.	die Wartezeit auf Befundberichte bzw. Arztbriefe nach einem stationären Aufenthalt kürzer wäre.								eine engere Zusammenarbeit bei der prä- und/ oder poststationären Betreuung		Möglichkeit telemedizinischer Konsultationen von qualifizierte Krankenhausärzten
10810358442	225092203	2019-06-20 12:09:58	2019-06-20 12:35:07	52.52.100.49	42	Psychiatrie		eher häufig	eher selten	5	eher selten	sehr gut	gut	eher häufig	sehr selten				Medizinische Versorgungsqualität	Angebot besonderer diagnostischer und/oder therapeutischer Möglichkeiten		Gute Zusammenarbeit mit den ärztlichen Kollegen im Krankenhaus					zufrieden	trifft zu	trifft zu	trifft zu	keine Antwort	keine Antwort	sehr selten	sehr zufrieden	Ja, ganz sicher	trifft nicht zu	deutlich verbessert	die Wartezeit für meine Patienten kürzer wäre.	die Wartezeit auf Befundberichte bzw. Arztbriefe nach einem stationären Aufenthalt kürzer wäre.						die Einführung (interdisziplinär-)intersektoraler klinischer Konferenzen.		eine engere Zusammenarbeit bei der prä- und/ oder poststationären Betreuung
10810340861	225092438	2019-06-20 11:59:51	2019-06-20 15:52:09	63.217.232.34	3	Mund-Kiefer-Gesichtschirurgie		keine Antwort	sehr selten	100	eher selten	sehr gut	gut	sehr selten	sehr selten				Medizinische Versorgungsqualität	Angebot besonderer diagnostischer und/oder therapeutischer Möglichkeiten					Ruf des Krankenhauses insgesamt		eher zufrieden	keine Antwort	trifft vollkommen zu	trifft eher	trifft nicht zu	keine Antwort	sehr selten	zufrieden	Ja, wahrscheinlich	trifft eher zu	gleich geblieben		die Wartezeit auf Befundberichte bzw. Arztbriefe nach einem stationären Aufenthalt kürzer wäre.		die menschliche Zusammenarbeit besser funktionieren würde („auf Augenhöhe“).					ein verbessertes Fortbildungsangebot (niedergelassene Ärzte + Krankenhausärzte)			Möglichkeit telemedizinischer Konsultationen von qualifizierte Krankenhausärzten
10810260761	225092438	2019-06-20 11:11:45	2019-06-20 11:23:37	52.52.100.49	20	Mund-Kiefer-Gesichtschirurgie		keine Antwort	sehr häufig	2	häufig	eher gut	eher gut	keine Antwort	sehr selten					Angebot besonderer diagnostischer und/oder therapeutischer Möglichkeiten							zufrieden	keine Antwort	keine Antwort	trifft eher nicht zu	keine Antwort	keine Antwort	selten	zufrieden	Ja, ganz sicher	trifft nicht zu	gleich geblieben	die Wartezeit für meine Patienten kürzer wäre.								ein verbessertes Fortbildungsangebot (niedergelassene Ärzte + Krankenhausärzte)		eine verbesserte IT-gestützte Kommunikation durch direkte Verbindung der Praxis IT-Systeme mit dem Krankenhausinformationssystem	Möglichkeit telemedizinischer Konsultationen von qualifizierte Krankenhausärzten
10810128916	225092438	2019-06-20 09:51:54	2019-06-20 10:08:38	52.52.100.49	1	Mund-Kiefer-Gesichtschirurgie		eher selten	eher selten	20	eher häufig	eher gut	eher gut	eher selten	eher selten					Angebot besonderer diagnostischer und/oder therapeutischer Möglichkeiten				Selbst dort tätig gewesen			eher zufrieden	trifft eher nicht zu	trifft eher nicht zu	trifft eher nicht zu	trifft eher nicht zu	trifft eher nicht zu	eher selten	eher zufrieden	Ja, wahrscheinlich	trifft eher zu	verschlechtert		die Wartezeit auf Befundberichte bzw. Arztbriefe nach einem stationären Aufenthalt kürzer wäre.				poststationär eine Rücküberweisung der Patienten zeitnah erfolgen würde.	die Patienten poststationär zeitnah an ihren Zuweiser zurückverwiesen und ambulant angebunden würden.			eine engere Zusammenarbeit bei der prä- und/ oder poststationären Betreuung
10810109010	225092438	2019-06-20 09:38:41	2019-06-20 09:49:28	52.52.100.49	3	Zahnheilkunde		eher selten	eher selten	4	eher selten	sehr gut	gut	keine Antwort	sehr selten	Wunsch des Patienten		Fehlende Alternative								Vorortspezialist rät dazu	eher zufrieden	trifft eher	trifft eher	trifft überhaupt nicht zu	trifft überhaupt nicht zu	trifft überhaupt nicht zu	keine Antwort	sehr zufrieden	Ja, wahrscheinlich	trifft eher zu	gleich geblieben				die menschliche Zusammenarbeit besser funktionieren würde („auf Augenhöhe“).		poststationär eine Rücküberweisung der Patienten zeitnah erfolgen würde.	die Patienten poststationär zeitnah an ihren Zuweiser zurückverwiesen und ambulant angebunden würden.		ein verbessertes Fortbildungsangebot (niedergelassene Ärzte + Krankenhausärzte)		eine verbesserte IT-gestützte Kommunikation durch direkte Verbindung der Praxis IT-Systeme mit dem Krankenhausinformationssystem
10810090107	225092427	2019-06-20 09:25:30	2019-06-20 09:36:51	52.52.100.49	10	Gastroenterologie		sehr selten	sehr selten	4	eher selten	gut	eher gut	häufig	häufig			Fehlende Alternative		Angebot besonderer diagnostischer und/oder therapeutischer Möglichkeiten							eher zufrieden	trifft zu	trifft eher	trifft eher	trifft überhaupt nicht zu	keine Antwort	eher selten	eher zufrieden	Ja, wahrscheinlich	trifft zu	gleich geblieben		die Wartezeit auf Befundberichte bzw. Arztbriefe nach einem stationären Aufenthalt kürzer wäre.		die menschliche Zusammenarbeit besser funktionieren würde („auf Augenhöhe“).	eine bessere Abstimmung der poststationären, medikamentösen Therapie erfolgen würde.				ein verbessertes Fortbildungsangebot (niedergelassene Ärzte + Krankenhausärzte)	eine engere Zusammenarbeit bei der prä- und/ oder poststationären Betreuung
10810056771	225092438	2019-06-20 09:02:31	2019-06-20 09:18:13	72.247.210.92	60	Zahnheilkunde		sehr häufig	keine Antwort	1	sehr häufig	sehr gut	gut	sehr selten	sehr selten					Angebot besonderer diagnostischer und/oder therapeutischer Möglichkeiten							sehr zufrieden	trifft nicht zu	trifft nicht zu	trifft vollkommen zu	trifft nicht zu	trifft nicht zu	sehr selten	sehr zufrieden	Ja, ganz sicher	trifft eher nicht zu	deutlich verbessert	die Wartezeit für meine Patienten kürzer wäre.			die menschliche Zusammenarbeit besser funktionieren würde („auf Augenhöhe“).							eine verbesserte IT-gestützte Kommunikation durch direkte Verbindung der Praxis IT-Systeme mit dem Krankenhausinformationssystem
10810015610	225092438	2019-06-20 08:33:10	2019-06-20 08:37:42	52.52.199.35	7	Mund-Kiefer-Gesichtschirurgie		keine Antwort	sehr häufig	2	eher häufig	eher gut	eher gut	eher selten	sehr selten					Angebot besonderer diagnostischer und/oder therapeutischer Möglichkeiten							keine Antwort	trifft zu	trifft eher	trifft nicht zu	trifft eher	trifft nicht zu	keine Antwort	eher zufrieden	Ja, wahrscheinlich	trifft eher zu	verbessert			die Qualität der medizinischen Behandlung besser wäre.						ein verbessertes Fortbildungsangebot (niedergelassene Ärzte + Krankenhausärzte)
10809044956	225092427	2019-06-19 23:03:54	2019-06-19 23:13:56	52.52.100.49	3	Gynäkologie		selten	selten	12	eher häufig	sehr gut	eher gut	eher häufig	sehr selten				Medizinische Versorgungsqualität	Angebot besonderer diagnostischer und/oder therapeutischer Möglichkeiten					Ruf des Krankenhauses insgesamt		zufrieden	trifft zu	trifft zu	trifft zu	keine Antwort	keine Antwort	eher häufig	zufrieden	Ja, wahrscheinlich	trifft eher nicht zu	verbessert							die Patienten poststationär zeitnah an ihren Zuweiser zurückverwiesen und ambulant angebunden würden.			eine engere Zusammenarbeit bei der prä- und/ oder poststationären Betreuung
10808449587	225092394	2019-06-19 18:56:21	2019-06-19 19:06:56	2.16.187.7	8	Kinder- und Jugendmedizin		sehr häufig	keine Antwort	2	sehr häufig	sehr gut	sehr gut	selten	selten			Fehlende Alternative	Medizinische Versorgungsqualität	Angebot besonderer diagnostischer und/oder therapeutischer Möglichkeiten							sehr zufrieden	trifft zu	trifft zu	keine Antwort	trifft eher	trifft überhaupt nicht zu	selten	sehr zufrieden	Ja, ganz sicher	trifft nicht zu	verbessert		die Wartezeit auf Befundberichte bzw. Arztbriefe nach einem stationären Aufenthalt kürzer wäre.					die Patienten poststationär zeitnah an ihren Zuweiser zurückverwiesen und ambulant angebunden würden.		ein verbessertes Fortbildungsangebot (niedergelassene Ärzte + Krankenhausärzte)
10807941785	225092427	2019-06-19 16:03:45	2019-10-05 22:40:08	52.52.199.35	3	Psychiatrie		keine Antwort	keine Antwort	6	eher selten	gut	eher schlecht	eher selten	eher selten					Angebot besonderer diagnostischer und/oder therapeutischer Möglichkeiten							zufrieden	trifft zu	trifft eher	trifft zu	keine Antwort	keine Antwort	keine Antwort	eher zufrieden	Ja, wahrscheinlich	trifft zu	gleich geblieben		die Wartezeit auf Befundberichte bzw. Arztbriefe nach einem stationären Aufenthalt kürzer wäre.										Möglichkeit telemedizinischer Konsultationen von qualifizierte Krankenhausärzten
10807898416	225092427	2019-06-19 15:48:03	2019-06-19 15:59:38	52.52.199.35	15	Gynäkologie		häufig	eher selten	2	häufig	sehr gut	sehr gut	sehr selten	sehr selten	Wunsch des Patienten			Medizinische Versorgungsqualität								zufrieden	trifft zu	trifft zu	trifft zu	trifft nicht zu	trifft nicht zu	selten	sehr zufrieden	Ja, ganz sicher	trifft nicht zu	deutlich verbessert	die Wartezeit für meine Patienten kürzer wäre.	die Wartezeit auf Befundberichte bzw. Arztbriefe nach einem stationären Aufenthalt kürzer wäre.
10807810897	225092394	2019-06-19 15:16:37	2019-06-19 15:29:43	52.52.199.35	21	Gynäkologie		sehr häufig	sehr häufig	2	sehr häufig	sehr gut	sehr gut	eher selten	eher selten				Medizinische Versorgungsqualität			Gute Zusammenarbeit mit den ärztlichen Kollegen im Krankenhaus				Besonders menschliche Qualitäten dieses Universitätsklinikums- hervorragende Kommunikation zwischen Kollegen	sehr zufrieden	trifft überhaupt nicht zu	trifft überhaupt nicht zu	trifft vollkommen zu	trifft vollkommen zu	trifft überhaupt nicht zu	sehr selten	sehr zufrieden	Ja, ganz sicher	trifft überhaupt nicht zu	deutlich verbessert	die Wartezeit für meine Patienten kürzer wäre.
10807802196	225092427	2019-06-19 15:13:11	2019-06-19 15:34:01	104.99.239.31	30	Allgemeinchirurgie		eher häufig	sehr selten	20	sehr selten	eher gut	sehr schlecht	sehr häufig	sehr häufig	Wunsch des Patienten	Wohnortnähe des Patienten/ der Angehörigen	Fehlende Alternative									sehr zufrieden	trifft eher	trifft überhaupt nicht zu	trifft überhaupt nicht zu	trifft überhaupt nicht zu	trifft überhaupt nicht zu	eher häufig	eher unzufrieden	Nein, auf keinen Fall	trifft vollkommen zu	gleich geblieben	die Wartezeit für meine Patienten kürzer wäre.	die Wartezeit auf Befundberichte bzw. Arztbriefe nach einem stationären Aufenthalt kürzer wäre.					die Patienten poststationär zeitnah an ihren Zuweiser zurückverwiesen und ambulant angebunden würden.		ein verbessertes Fortbildungsangebot (niedergelassene Ärzte + Krankenhausärzte)	eine engere Zusammenarbeit bei der prä- und/ oder poststationären Betreuung
10807619599	225092394	2019-06-19 14:01:09	2019-06-19 14:27:03	52.52.100.49	60	Kinder- und Jugendmedizin		eher selten	eher selten	26	eher häufig	gut	gut	eher selten	eher selten	Wunsch des Patienten			Medizinische Versorgungsqualität	Angebot besonderer diagnostischer und/oder therapeutischer Möglichkeiten							eher zufrieden	trifft zu	trifft eher	trifft nicht zu	trifft nicht zu	trifft nicht zu	eher selten	eher zufrieden	Ja, wahrscheinlich	trifft eher nicht zu	gleich geblieben	die Wartezeit für meine Patienten kürzer wäre.	die Wartezeit auf Befundberichte bzw. Arztbriefe nach einem stationären Aufenthalt kürzer wäre.					die Patienten poststationär zeitnah an ihren Zuweiser zurückverwiesen und ambulant angebunden würden.			eine engere Zusammenarbeit bei der prä- und/ oder poststationären Betreuung	eine verbesserte IT-gestützte Kommunikation durch direkte Verbindung der Praxis IT-Systeme mit dem Krankenhausinformationssystem	Möglichkeit telemedizinischer Konsultationen von qualifizierte Krankenhausärzten
10807510819	225055775	2019-06-19 13:10:48	2019-06-19 13:22:25	52.52.199.35	14	Innere Medizin		sehr selten	häufig	12	sehr selten	eher gut	keine Antwort	eher häufig	selten	Wunsch des Patienten	Wohnortnähe des Patienten/ der Angehörigen			Angebot besonderer diagnostischer und/oder therapeutischer Möglichkeiten							eher unzufrieden	trifft zu	trifft zu	trifft eher nicht zu	trifft überhaupt nicht zu	trifft überhaupt nicht zu	eher häufig	eher unzufrieden	Nein, eher nicht	trifft vollkommen zu	verschlechtert			die Qualität der medizinischen Behandlung besser wäre.							eine engere Zusammenarbeit bei der prä- und/ oder poststationären Betreuung	eine verbesserte IT-gestützte Kommunikation durch direkte Verbindung der Praxis IT-Systeme mit dem Krankenhausinformationssystem	Möglichkeit telemedizinischer Konsultationen von qualifizierte Krankenhausärzten
10807457956	225092427	2019-06-19 12:44:35	2019-06-19 13:01:18	63.233.61.147	10	Unfallchirurgie / Orthopädie		selten	eher häufig	1	eher häufig	eher gut	eher gut	eher selten	eher häufig			Fehlende Alternative		Angebot besonderer diagnostischer und/oder therapeutischer Möglichkeiten		Gute Zusammenarbeit mit den ärztlichen Kollegen im Krankenhaus					eher unzufrieden	trifft eher	trifft eher	trifft eher	trifft eher nicht zu	trifft überhaupt nicht zu	eher selten	eher zufrieden	Ja, wahrscheinlich	trifft eher zu	gleich geblieben		die Wartezeit auf Befundberichte bzw. Arztbriefe nach einem stationären Aufenthalt kürzer wäre.		die menschliche Zusammenarbeit besser funktionieren würde („auf Augenhöhe“).			die Patienten poststationär zeitnah an ihren Zuweiser zurückverwiesen und ambulant angebunden würden.	die Einführung (interdisziplinär-)intersektoraler klinischer Konferenzen.	ein verbessertes Fortbildungsangebot (niedergelassene Ärzte + Krankenhausärzte)	eine engere Zusammenarbeit bei der prä- und/ oder poststationären Betreuung
10807242677	225092427	2019-06-19 10:43:20	2019-10-05 22:41:40	52.52.199.35	20	Psychiatrie		sehr selten	sehr selten	2	selten	eher gut	eher gut	keine Antwort	keine Antwort		Wohnortnähe des Patienten/ der Angehörigen	Fehlende Alternative		Angebot besonderer diagnostischer und/oder therapeutischer Möglichkeiten							eher unzufrieden	trifft nicht zu	trifft überhaupt nicht zu	trifft eher	keine Antwort	keine Antwort	keine Antwort	eher zufrieden	Nein, eher nicht	trifft eher zu	gleich geblieben	die Wartezeit für meine Patienten kürzer wäre.			die menschliche Zusammenarbeit besser funktionieren würde („auf Augenhöhe“).			die Patienten poststationär zeitnah an ihren Zuweiser zurückverwiesen und ambulant angebunden würden.			eine engere Zusammenarbeit bei der prä- und/ oder poststationären Betreuung
10807235762	225092427	2019-06-19 10:39:30	2019-06-19 10:47:27	52.52.199.35	21	Psychiatrie		sehr selten	sehr selten	4	häufig	gut	gut	häufig	eher selten				Medizinische Versorgungsqualität			Gute Zusammenarbeit mit den ärztlichen Kollegen im Krankenhaus					zufrieden	trifft zu	trifft zu	trifft zu	keine Antwort	keine Antwort	eher selten	zufrieden	Ja, wahrscheinlich	trifft eher nicht zu	verbessert	die Wartezeit für meine Patienten kürzer wäre.	die Wartezeit auf Befundberichte bzw. Arztbriefe nach einem stationären Aufenthalt kürzer wäre.							ein verbessertes Fortbildungsangebot (niedergelassene Ärzte + Krankenhausärzte)	eine engere Zusammenarbeit bei der prä- und/ oder poststationären Betreuung
10807220178	225092427	2019-06-19 10:30:17	2019-06-19 10:41:53	204.237.175.198	60	Neurologie		sehr selten	sehr selten	12	selten	eher schlecht	schlecht	eher häufig	eher häufig	Wunsch des Patienten	Wohnortnähe des Patienten/ der Angehörigen										unzufrieden	keine Antwort	trifft nicht zu	trifft nicht zu	trifft überhaupt nicht zu	trifft überhaupt nicht zu	keine Antwort	unzufrieden	Nein, auf keinen Fall	trifft vollkommen zu	deutlich verschlechtert	die Wartezeit für meine Patienten kürzer wäre.		die Qualität der medizinischen Behandlung besser wäre.		eine bessere Abstimmung der poststationären, medikamentösen Therapie erfolgen würde.				ein verbessertes Fortbildungsangebot (niedergelassene Ärzte + Krankenhausärzte)	eine engere Zusammenarbeit bei der prä- und/ oder poststationären Betreuung
10807197921	225092427	2019-06-19 10:16:27	2019-06-19 10:37:07	92.123.220.62	100	Innere Medizin		häufig	eher selten	12	eher selten	gut	keine Antwort	sehr häufig	sehr selten	Wunsch des Patienten	Wohnortnähe des Patienten/ der Angehörigen			Angebot besonderer diagnostischer und/oder therapeutischer Möglichkeiten							eher unzufrieden	trifft eher nicht zu	trifft überhaupt nicht zu	keine Antwort	trifft überhaupt nicht zu	trifft überhaupt nicht zu	eher selten	zufrieden	Ja, wahrscheinlich	trifft eher zu	gleich geblieben	die Wartezeit für meine Patienten kürzer wäre.									eine engere Zusammenarbeit bei der prä- und/ oder poststationären Betreuung	eine verbesserte IT-gestützte Kommunikation durch direkte Verbindung der Praxis IT-Systeme mit dem Krankenhausinformationssystem
10807184305	225092394	2019-06-19 10:06:29	2019-06-19 10:20:08	52.52.100.49	20	Andere (bitte angeben)	Schmerztherapie	sehr selten	sehr selten	12	selten	gut	gut	selten	sehr selten				Medizinische Versorgungsqualität	Angebot besonderer diagnostischer und/oder therapeutischer Möglichkeiten							eher unzufrieden	trifft nicht zu	trifft überhaupt nicht zu	trifft eher	trifft überhaupt nicht zu	trifft überhaupt nicht zu	eher selten	zufrieden	Ja, wahrscheinlich	trifft vollkommen zu	verbessert	die Wartezeit für meine Patienten kürzer wäre.	die Wartezeit auf Befundberichte bzw. Arztbriefe nach einem stationären Aufenthalt kürzer wäre.		die menschliche Zusammenarbeit besser funktionieren würde („auf Augenhöhe“).				die Einführung (interdisziplinär-)intersektoraler klinischer Konferenzen.		eine engere Zusammenarbeit bei der prä- und/ oder poststationären Betreuung	eine verbesserte IT-gestützte Kommunikation durch direkte Verbindung der Praxis IT-Systeme mit dem Krankenhausinformationssystem
10807159014	225092427	2019-06-19 09:51:41	2019-06-19 10:17:52	52.52.199.35	30	Innere Medizin		selten	selten	8	sehr selten	eher schlecht	eher schlecht	eher selten	eher selten	Wunsch des Patienten	Wohnortnähe des Patienten/ der Angehörigen			Angebot besonderer diagnostischer und/oder therapeutischer Möglichkeiten							eher unzufrieden	trifft eher nicht zu	trifft eher nicht zu	keine Antwort	trifft überhaupt nicht zu	trifft überhaupt nicht zu	eher selten	zufrieden	Ja, wahrscheinlich	trifft zu	verschlechtert	die Wartezeit für meine Patienten kürzer wäre.	die Wartezeit auf Befundberichte bzw. Arztbriefe nach einem stationären Aufenthalt kürzer wäre.		die menschliche Zusammenarbeit besser funktionieren würde („auf Augenhöhe“).						eine engere Zusammenarbeit bei der prä- und/ oder poststationären Betreuung	eine verbesserte IT-gestützte Kommunikation durch direkte Verbindung der Praxis IT-Systeme mit dem Krankenhausinformationssystem	Möglichkeit telemedizinischer Konsultationen von qualifizierte Krankenhausärzten
10807137546	225092427	2019-06-19 09:37:09	2019-06-19 09:44:54	95.101.82.206	45	Unfallchirurgie / Orthopädie		sehr selten	sehr selten	4	eher selten	sehr gut	eher schlecht	sehr selten	eher selten	Wunsch des Patienten		Fehlende Alternative		Angebot besonderer diagnostischer und/oder therapeutischer Möglichkeiten							eher zufrieden	trifft eher	trifft eher nicht zu	trifft zu	trifft eher	trifft überhaupt nicht zu	sehr selten	zufrieden	Ja, wahrscheinlich	trifft eher zu	verschlechtert		die Wartezeit auf Befundberichte bzw. Arztbriefe nach einem stationären Aufenthalt kürzer wäre.		die menschliche Zusammenarbeit besser funktionieren würde („auf Augenhöhe“).			die Patienten poststationär zeitnah an ihren Zuweiser zurückverwiesen und ambulant angebunden würden.			eine engere Zusammenarbeit bei der prä- und/ oder poststationären Betreuung
10807134048	225092427	2019-06-19 09:34:41	2019-06-19 09:46:50	2.22.50.151	7	Unfallchirurgie / Orthopädie		selten	selten	2	selten	eher gut	eher gut	eher häufig	eher häufig			Fehlende Alternative	Medizinische Versorgungsqualität								eher unzufrieden	trifft eher nicht zu	trifft nicht zu	trifft eher	trifft nicht zu	trifft nicht zu	eher selten	eher zufrieden	Ja, wahrscheinlich	trifft vollkommen zu	verschlechtert		die Wartezeit auf Befundberichte bzw. Arztbriefe nach einem stationären Aufenthalt kürzer wäre.		die menschliche Zusammenarbeit besser funktionieren würde („auf Augenhöhe“).			die Patienten poststationär zeitnah an ihren Zuweiser zurückverwiesen und ambulant angebunden würden.	die Einführung (interdisziplinär-)intersektoraler klinischer Konferenzen.			eine verbesserte IT-gestützte Kommunikation durch direkte Verbindung der Praxis IT-Systeme mit dem Krankenhausinformationssystem
10807084092	225092427	2019-06-19 08:57:12	2019-06-19 09:13:41	52.52.199.35	8	Gynäkologie		sehr selten	sehr selten	4	selten	eher gut	eher schlecht	häufig	eher selten					Angebot besonderer diagnostischer und/oder therapeutischer Möglichkeiten							eher zufrieden	trifft zu	trifft eher nicht zu	trifft eher nicht zu	trifft eher nicht zu	trifft überhaupt nicht zu	eher selten	eher zufrieden	Ja, wahrscheinlich	trifft zu	gleich geblieben		die Wartezeit auf Befundberichte bzw. Arztbriefe nach einem stationären Aufenthalt kürzer wäre.		die menschliche Zusammenarbeit besser funktionieren würde („auf Augenhöhe“).				die Einführung (interdisziplinär-)intersektoraler klinischer Konferenzen.			eine verbesserte IT-gestützte Kommunikation durch direkte Verbindung der Praxis IT-Systeme mit dem Krankenhausinformationssystem	Möglichkeit telemedizinischer Konsultationen von qualifizierte Krankenhausärzten
10807065595	225092427	2019-06-19 08:43:31	2019-06-19 08:51:40	2.18.214.36	30	Hals-Nasen-Ohren-Heilkunde		sehr selten	sehr selten	3	selten	eher gut	eher schlecht	häufig	eher selten	Wunsch des Patienten				Angebot besonderer diagnostischer und/oder therapeutischer Möglichkeiten				Selbst dort tätig gewesen			eher zufrieden	trifft eher nicht zu	trifft nicht zu	trifft zu	trifft eher nicht zu	trifft eher nicht zu	eher selten	eher zufrieden	Ja, wahrscheinlich	trifft zu	gleich geblieben	die Wartezeit für meine Patienten kürzer wäre.			die menschliche Zusammenarbeit besser funktionieren würde („auf Augenhöhe“).		poststationär eine Rücküberweisung der Patienten zeitnah erfolgen würde.		die Einführung (interdisziplinär-)intersektoraler klinischer Konferenzen.
10807065115	225092427	2019-06-19 08:43:06	2019-06-19 09:03:51	104.99.239.54	100	Hals-Nasen-Ohren-Heilkunde		keine Antwort	sehr selten	1	eher häufig	gut	gut	eher selten	eher selten		Wohnortnähe des Patienten/ der Angehörigen		Medizinische Versorgungsqualität					Selbst dort tätig gewesen			eher zufrieden	trifft überhaupt nicht zu	trifft überhaupt nicht zu	trifft zu	trifft eher nicht zu	trifft überhaupt nicht zu	eher selten	eher zufrieden	Ja, wahrscheinlich	trifft eher nicht zu	verbessert	die Wartezeit für meine Patienten kürzer wäre.
10806201326	225092394	2019-06-18 23:50:04	2019-06-19 00:12:36	23.214.197.135	4	Augenheilkunde		sehr selten	sehr selten	10	selten	gut	eher gut	eher häufig	eher selten					Angebot besonderer diagnostischer und/oder therapeutischer Möglichkeiten							eher unzufrieden	keine Antwort	keine Antwort	keine Antwort	trifft zu	keine Antwort	selten	zufrieden	Ja, wahrscheinlich	trifft zu	gleich geblieben		die Wartezeit auf Befundberichte bzw. Arztbriefe nach einem stationären Aufenthalt kürzer wäre.		die menschliche Zusammenarbeit besser funktionieren würde („auf Augenhöhe“).			die Patienten poststationär zeitnah an ihren Zuweiser zurückverwiesen und ambulant angebunden würden.			eine engere Zusammenarbeit bei der prä- und/ oder poststationären Betreuung
10806136876	225092203	2019-06-18 23:27:44	2019-06-18 23:40:00	52.52.100.49	5	Augenheilkunde		eher selten	eher häufig	1	selten	gut	gut	häufig	eher selten	Wunsch des Patienten											unzufrieden	trifft eher nicht zu	trifft überhaupt nicht zu	trifft zu	trifft eher	trifft eher nicht zu	eher selten	zufrieden	Ja, wahrscheinlich	trifft zu	verschlechtert	die Wartezeit für meine Patienten kürzer wäre.			die menschliche Zusammenarbeit besser funktionieren würde („auf Augenhöhe“).							eine verbesserte IT-gestützte Kommunikation durch direkte Verbindung der Praxis IT-Systeme mit dem Krankenhausinformationssystem
10805673911	225092394	2019-06-18 20:42:42	2019-06-18 20:51:30	23.15.38.182	100	Neurologie		sehr selten	sehr selten	24	sehr selten	eher schlecht	sehr schlecht	eher häufig	eher selten	Wunsch des Patienten				Angebot besonderer diagnostischer und/oder therapeutischer Möglichkeiten							sehr unzufrieden	trifft nicht zu	trifft überhaupt nicht zu	trifft eher	trifft überhaupt nicht zu	trifft überhaupt nicht zu	eher selten	unzufrieden	Nein, auf keinen Fall	trifft vollkommen zu	deutlich verschlechtert	die Wartezeit für meine Patienten kürzer wäre.	die Wartezeit auf Befundberichte bzw. Arztbriefe nach einem stationären Aufenthalt kürzer wäre.	die Qualität der medizinischen Behandlung besser wäre.							eine engere Zusammenarbeit bei der prä- und/ oder poststationären Betreuung
10804938705	225092394	2019-06-18 16:08:20	2019-06-18 16:30:02	52.52.100.49	30	Andere (bitte angeben)	Psychiatrie	eher selten	eher häufig	6	eher selten	gut	gut	eher häufig	eher selten				Medizinische Versorgungsqualität	Angebot besonderer diagnostischer und/oder therapeutischer Möglichkeiten				Selbst dort tätig gewesen			zufrieden	trifft eher nicht zu	trifft eher nicht zu	trifft eher	trifft eher nicht zu	trifft eher nicht zu	eher häufig	eher zufrieden	Ja, wahrscheinlich	trifft zu	verbessert	die Wartezeit für meine Patienten kürzer wäre.	die Wartezeit auf Befundberichte bzw. Arztbriefe nach einem stationären Aufenthalt kürzer wäre.			eine bessere Abstimmung der poststationären, medikamentösen Therapie erfolgen würde.			die Einführung (interdisziplinär-)intersektoraler klinischer Konferenzen.		eine engere Zusammenarbeit bei der prä- und/ oder poststationären Betreuung
10804528522	225092394	2019-06-18 13:10:21	2019-06-18 13:20:28	2.16.61.93	14	Unfallchirurgie / Orthopädie		keine Antwort	sehr selten	3	häufig	gut	gut	eher selten	eher selten					Angebot besonderer diagnostischer und/oder therapeutischer Möglichkeiten							zufrieden	trifft vollkommen zu	trifft zu	trifft eher	trifft überhaupt nicht zu	trifft überhaupt nicht zu	selten	zufrieden	Ja, ganz sicher	trifft eher zu	deutlich verbessert		die Wartezeit auf Befundberichte bzw. Arztbriefe nach einem stationären Aufenthalt kürzer wäre.									eine verbesserte IT-gestützte Kommunikation durch direkte Verbindung der Praxis IT-Systeme mit dem Krankenhausinformationssystem
10804509791	225092394	2019-06-18 12:59:46	2019-06-18 13:14:14	52.52.100.49	20	Urologie		sehr häufig	eher selten	2	häufig	sehr gut	sehr gut	eher selten	eher selten	Wunsch des Patienten				Angebot besonderer diagnostischer und/oder therapeutischer Möglichkeiten		Gute Zusammenarbeit mit den ärztlichen Kollegen im Krankenhaus					sehr zufrieden	trifft eher nicht zu	trifft eher	trifft zu	trifft eher	trifft eher	selten	sehr zufrieden	Ja, ganz sicher	trifft eher nicht zu	verbessert		die Wartezeit auf Befundberichte bzw. Arztbriefe nach einem stationären Aufenthalt kürzer wäre.						die Einführung (interdisziplinär-)intersektoraler klinischer Konferenzen.			eine verbesserte IT-gestützte Kommunikation durch direkte Verbindung der Praxis IT-Systeme mit dem Krankenhausinformationssystem
10804489848	225092394	2019-06-18 12:47:54	2019-06-18 12:59:37	65.123.11.150	90	Augenheilkunde		sehr selten	eher selten	6	selten	eher gut	eher schlecht	eher selten	eher selten			Fehlende Alternative									unzufrieden	trifft überhaupt nicht zu	trifft überhaupt nicht zu	trifft eher nicht zu	trifft nicht zu	trifft überhaupt nicht zu	eher selten	eher zufrieden	Nein, eher nicht	trifft vollkommen zu	gleich geblieben	die Wartezeit für meine Patienten kürzer wäre.	die Wartezeit auf Befundberichte bzw. Arztbriefe nach einem stationären Aufenthalt kürzer wäre.
10804489715	225092394	2019-06-18 12:48:07	2019-06-18 13:05:25	2.22.117.86	30	Dermatologie		sehr selten	sehr selten	6	eher selten	eher schlecht	eher schlecht	eher häufig	eher selten	Wunsch des Patienten		Fehlende Alternative		Angebot besonderer diagnostischer und/oder therapeutischer Möglichkeiten							unzufrieden	trifft eher	trifft überhaupt nicht zu	trifft nicht zu	trifft nicht zu	trifft überhaupt nicht zu	häufig	eher unzufrieden	Nein, eher nicht	trifft vollkommen zu	gleich geblieben		die Wartezeit auf Befundberichte bzw. Arztbriefe nach einem stationären Aufenthalt kürzer wäre.		die menschliche Zusammenarbeit besser funktionieren würde („auf Augenhöhe“).	eine bessere Abstimmung der poststationären, medikamentösen Therapie erfolgen würde.					eine engere Zusammenarbeit bei der prä- und/ oder poststationären Betreuung	eine verbesserte IT-gestützte Kommunikation durch direkte Verbindung der Praxis IT-Systeme mit dem Krankenhausinformationssystem
10804428121	225092394	2019-06-18 12:09:55	2019-06-18 12:23:31	52.52.100.49	14	Hämatologie / Onkologie		selten	selten	5	eher selten	gut	eher gut	sehr häufig	eher häufig		Wohnortnähe des Patienten/ der Angehörigen			Angebot besonderer diagnostischer und/oder therapeutischer Möglichkeiten		Gute Zusammenarbeit mit den ärztlichen Kollegen im Krankenhaus					eher zufrieden	trifft eher nicht zu	trifft eher nicht zu	trifft eher nicht zu	trifft eher	trifft nicht zu	eher selten	eher zufrieden	Ja, wahrscheinlich	trifft zu	verschlechtert		die Wartezeit auf Befundberichte bzw. Arztbriefe nach einem stationären Aufenthalt kürzer wäre.		die menschliche Zusammenarbeit besser funktionieren würde („auf Augenhöhe“).	eine bessere Abstimmung der poststationären, medikamentösen Therapie erfolgen würde.					eine engere Zusammenarbeit bei der prä- und/ oder poststationären Betreuung		Möglichkeit telemedizinischer Konsultationen von qualifizierte Krankenhausärzten
10804425067	225092394	2019-06-18 12:08:05	2019-06-18 12:20:19	104.107.216.71	30	Andere (bitte angeben)	Kindergastroenterologie, Kinderendokrinologie	häufig	selten	10	eher häufig	eher gut	eher gut	eher selten	sehr selten			Fehlende Alternative	Medizinische Versorgungsqualität	Angebot besonderer diagnostischer und/oder therapeutischer Möglichkeiten							eher zufrieden	trifft eher	trifft eher nicht zu	trifft eher nicht zu	trifft nicht zu	keine Antwort	sehr selten	zufrieden	Ja, wahrscheinlich	trifft eher nicht zu	verbessert	die Wartezeit für meine Patienten kürzer wäre.				eine bessere Abstimmung der poststationären, medikamentösen Therapie erfolgen würde.				ein verbessertes Fortbildungsangebot (niedergelassene Ärzte + Krankenhausärzte)	eine engere Zusammenarbeit bei der prä- und/ oder poststationären Betreuung		Möglichkeit telemedizinischer Konsultationen von qualifizierte Krankenhausärzten
10804358592	225092394	2019-06-18 11:24:53	2019-06-18 11:33:59	165.254.96.17	90	Hals-Nasen-Ohren-Heilkunde		sehr selten	sehr selten	6	eher häufig	eher gut	eher schlecht	sehr selten	selten			Fehlende Alternative	Medizinische Versorgungsqualität					Selbst dort tätig gewesen			eher unzufrieden	trifft eher nicht zu	trifft überhaupt nicht zu	trifft eher	trifft überhaupt nicht zu	trifft überhaupt nicht zu	eher selten	eher zufrieden	Nein, eher nicht	trifft vollkommen zu	verbessert	die Wartezeit für meine Patienten kürzer wäre.	die Wartezeit auf Befundberichte bzw. Arztbriefe nach einem stationären Aufenthalt kürzer wäre.	die Qualität der medizinischen Behandlung besser wäre.							eine engere Zusammenarbeit bei der prä- und/ oder poststationären Betreuung
10804298395	225092203	2019-06-18 10:47:10	2019-06-18 11:38:52	184.25.57.130	20	Augenheilkunde		häufig	eher selten	1	eher häufig	eher gut	gut	häufig	häufig					Angebot besonderer diagnostischer und/oder therapeutischer Möglichkeiten		Gute Zusammenarbeit mit den ärztlichen Kollegen im Krankenhaus		Selbst dort tätig gewesen			eher zufrieden	trifft zu	trifft eher	trifft zu	trifft nicht zu	trifft nicht zu	eher selten	eher zufrieden	Ja, wahrscheinlich	trifft eher zu	gleich geblieben	die Wartezeit für meine Patienten kürzer wäre.			die menschliche Zusammenarbeit besser funktionieren würde („auf Augenhöhe“).		poststationär eine Rücküberweisung der Patienten zeitnah erfolgen würde.			ein verbessertes Fortbildungsangebot (niedergelassene Ärzte + Krankenhausärzte)
10804281914	225092394	2019-06-18 10:36:43	2019-10-05 22:44:53	2.16.187.7	100	Psychiatrie		eher selten	eher häufig	15	eher selten	eher gut	eher gut	eher selten	eher selten					Angebot besonderer diagnostischer und/oder therapeutischer Möglichkeiten							eher zufrieden	trifft eher nicht zu	trifft nicht zu	trifft eher nicht zu	trifft nicht zu	trifft nicht zu	eher selten	eher unzufrieden	Nein, eher nicht	trifft eher zu	gleich geblieben			die Qualität der medizinischen Behandlung besser wäre.	die menschliche Zusammenarbeit besser funktionieren würde („auf Augenhöhe“).						eine engere Zusammenarbeit bei der prä- und/ oder poststationären Betreuung
10804232025	225092394	2019-06-18 10:02:38	2019-10-06 22:02:04	23.52.67.23	42	Andere (bitte angeben)	Psychosomatik und Psychotherapie	eher häufig	sehr selten	8	eher häufig	eher gut	eher gut	selten	selten		Wohnortnähe des Patienten/ der Angehörigen			Angebot besonderer diagnostischer und/oder therapeutischer Möglichkeiten		Gute Zusammenarbeit mit den ärztlichen Kollegen im Krankenhaus					zufrieden	trifft nicht zu	keine Antwort	trifft zu	keine Antwort	keine Antwort	selten	eher zufrieden	Ja, wahrscheinlich	trifft eher nicht zu	gleich geblieben	die Wartezeit für meine Patienten kürzer wäre.	die Wartezeit auf Befundberichte bzw. Arztbriefe nach einem stationären Aufenthalt kürzer wäre.			eine bessere Abstimmung der poststationären, medikamentösen Therapie erfolgen würde.			die Einführung (interdisziplinär-)intersektoraler klinischer Konferenzen.		eine engere Zusammenarbeit bei der prä- und/ oder poststationären Betreuung
10804195610	225092394	2019-06-18 09:35:56	2019-06-18 10:14:15	52.52.199.35	3	Psychiatrie		sehr häufig	häufig	2	häufig	sehr gut	sehr gut	sehr selten	sehr selten				Medizinische Versorgungsqualität	Angebot besonderer diagnostischer und/oder therapeutischer Möglichkeiten	Qualität der pflegerischen Betreuung						sehr zufrieden	trifft vollkommen zu	trifft vollkommen zu	trifft zu	keine Antwort	keine Antwort	eher selten	sehr zufrieden	Ja, ganz sicher	trifft nicht zu	gleich geblieben						poststationär eine Rücküberweisung der Patienten zeitnah erfolgen würde.
10804174000	225092394	2019-06-18 09:18:52	2019-06-18 09:26:26	92.123.220.63	21	Psychiatrie		eher häufig	eher selten	2	eher häufig	eher gut	eher schlecht	eher selten	sehr selten				Medizinische Versorgungsqualität	Angebot besonderer diagnostischer und/oder therapeutischer Möglichkeiten							eher zufrieden	trifft eher	trifft eher	trifft eher	trifft nicht zu	trifft nicht zu	eher selten	eher zufrieden	Ja, wahrscheinlich	trifft eher nicht zu	gleich geblieben	die Wartezeit für meine Patienten kürzer wäre.										eine verbesserte IT-gestützte Kommunikation durch direkte Verbindung der Praxis IT-Systeme mit dem Krankenhausinformationssystem
10804145851	225092394	2019-06-18 08:56:37	2019-06-18 09:05:21	204.237.175.198	10	Unfallchirurgie / Orthopädie		eher selten	eher selten	4	sehr häufig	eher gut	eher gut	sehr selten	sehr selten	Wunsch des Patienten			Medizinische Versorgungsqualität	Angebot besonderer diagnostischer und/oder therapeutischer Möglichkeiten							zufrieden	trifft zu	trifft eher nicht zu	trifft eher	trifft eher nicht zu	trifft eher nicht zu	eher selten	zufrieden	Ja, wahrscheinlich	trifft zu	gleich geblieben			die Qualität der medizinischen Behandlung besser wäre.	die menschliche Zusammenarbeit besser funktionieren würde („auf Augenhöhe“).						eine engere Zusammenarbeit bei der prä- und/ oder poststationären Betreuung		Möglichkeit telemedizinischer Konsultationen von qualifizierte Krankenhausärzten
10804141087	225092394	2019-06-18 08:52:53	2019-06-18 09:01:44	204.237.175.244	14	Unfallchirurgie / Orthopädie		sehr selten	sehr selten	4	selten	eher schlecht	eher schlecht	eher häufig	eher häufig	Wunsch des Patienten				Angebot besonderer diagnostischer und/oder therapeutischer Möglichkeiten							eher unzufrieden	trifft eher nicht zu	trifft eher nicht zu	trifft eher nicht zu	trifft nicht zu	trifft überhaupt nicht zu	eher selten	eher zufrieden	Nein, eher nicht	trifft zu	gleich geblieben		die Wartezeit auf Befundberichte bzw. Arztbriefe nach einem stationären Aufenthalt kürzer wäre.		die menschliche Zusammenarbeit besser funktionieren würde („auf Augenhöhe“).			die Patienten poststationär zeitnah an ihren Zuweiser zurückverwiesen und ambulant angebunden würden.			eine engere Zusammenarbeit bei der prä- und/ oder poststationären Betreuung
10804125054	237594691	2019-06-18 08:39:53	2019-06-18 10:57:44	184.25.57.130	1	Mund-Kiefer-Gesichtschirurgie		keine Antwort	keine Antwort	8	sehr selten	eher schlecht	eher schlecht	eher selten	sehr selten					Angebot besonderer diagnostischer und/oder therapeutischer Möglichkeiten							eher unzufrieden	trifft nicht zu	trifft überhaupt nicht zu	trifft eher nicht zu	trifft eher nicht zu	trifft eher nicht zu	selten	unzufrieden	Nein, eher nicht	trifft zu	gleich geblieben	die Wartezeit für meine Patienten kürzer wäre.	die Wartezeit auf Befundberichte bzw. Arztbriefe nach einem stationären Aufenthalt kürzer wäre.								eine engere Zusammenarbeit bei der prä- und/ oder poststationären Betreuung	eine verbesserte IT-gestützte Kommunikation durch direkte Verbindung der Praxis IT-Systeme mit dem Krankenhausinformationssystem
10804106236	225092394	2019-06-18 08:23:19	2019-06-18 08:33:43	2.22.117.86	80	Gynäkologie		eher selten	selten	10	eher selten	eher schlecht	eher schlecht	häufig	eher selten	Wunsch des Patienten	Wohnortnähe des Patienten/ der Angehörigen			Angebot besonderer diagnostischer und/oder therapeutischer Möglichkeiten							eher unzufrieden	trifft eher	trifft eher nicht zu	trifft eher nicht zu	trifft überhaupt nicht zu	trifft überhaupt nicht zu	eher häufig	eher unzufrieden	Ja, wahrscheinlich	trifft zu	gleich geblieben		die Wartezeit auf Befundberichte bzw. Arztbriefe nach einem stationären Aufenthalt kürzer wäre.		die menschliche Zusammenarbeit besser funktionieren würde („auf Augenhöhe“).				die Einführung (interdisziplinär-)intersektoraler klinischer Konferenzen.		eine engere Zusammenarbeit bei der prä- und/ oder poststationären Betreuung	eine verbesserte IT-gestützte Kommunikation durch direkte Verbindung der Praxis IT-Systeme mit dem Krankenhausinformationssystem
10804093680	225092394	2019-06-18 08:11:57	2019-06-18 08:25:37	165.254.96.17	1	Nephrologie		sehr selten	sehr selten	1	eher selten	gut	eher gut	eher häufig	eher selten			Fehlende Alternative		Angebot besonderer diagnostischer und/oder therapeutischer Möglichkeiten							eher unzufrieden	trifft überhaupt nicht zu	trifft überhaupt nicht zu	trifft zu	trifft überhaupt nicht zu	trifft überhaupt nicht zu	eher selten	zufrieden	Ja, wahrscheinlich	trifft zu	deutlich verschlechtert				die menschliche Zusammenarbeit besser funktionieren würde („auf Augenhöhe“).							eine verbesserte IT-gestützte Kommunikation durch direkte Verbindung der Praxis IT-Systeme mit dem Krankenhausinformationssystem
10804090942	225092394	2019-06-18 08:09:27	2019-06-18 08:17:32	113.171.234.152	14	Dermatologie		sehr selten	sehr selten	2	eher selten	gut	eher gut	eher selten	eher selten	Wunsch des Patienten				Angebot besonderer diagnostischer und/oder therapeutischer Möglichkeiten				Selbst dort tätig gewesen			eher zufrieden	trifft eher	trifft eher nicht zu	trifft eher	trifft überhaupt nicht zu	trifft überhaupt nicht zu	eher selten	eher zufrieden	Ja, wahrscheinlich	trifft eher zu	gleich geblieben				die menschliche Zusammenarbeit besser funktionieren würde („auf Augenhöhe“).	eine bessere Abstimmung der poststationären, medikamentösen Therapie erfolgen würde.		die Patienten poststationär zeitnah an ihren Zuweiser zurückverwiesen und ambulant angebunden würden.		ein verbessertes Fortbildungsangebot (niedergelassene Ärzte + Krankenhausärzte)		eine verbesserte IT-gestützte Kommunikation durch direkte Verbindung der Praxis IT-Systeme mit dem Krankenhausinformationssystem	Möglichkeit telemedizinischer Konsultationen von qualifizierte Krankenhausärzten
10804086220	225092394	2019-06-18 08:05:02	2019-06-18 08:12:27	2.22.144.222	10	Innere Medizin		sehr selten	sehr selten	3	selten	eher schlecht	eher schlecht	häufig	häufig			Fehlende Alternative									unzufrieden	trifft nicht zu	trifft nicht zu	trifft nicht zu	trifft überhaupt nicht zu	trifft überhaupt nicht zu	eher häufig	unzufrieden	Nein, auf keinen Fall	trifft vollkommen zu	gleich geblieben			die Qualität der medizinischen Behandlung besser wäre.	die menschliche Zusammenarbeit besser funktionieren würde („auf Augenhöhe“).			die Patienten poststationär zeitnah an ihren Zuweiser zurückverwiesen und ambulant angebunden würden.	die Einführung (interdisziplinär-)intersektoraler klinischer Konferenzen.		eine engere Zusammenarbeit bei der prä- und/ oder poststationären Betreuung
10804070698	225092394	2019-06-18 07:49:15	2019-06-18 07:57:11	104.99.239.54	3	Innere Medizin		eher selten	eher selten	1	sehr selten	gut	gut	eher häufig	eher selten				Medizinische Versorgungsqualität	Angebot besonderer diagnostischer und/oder therapeutischer Möglichkeiten		Gute Zusammenarbeit mit den ärztlichen Kollegen im Krankenhaus					eher zufrieden	trifft überhaupt nicht zu	keine Antwort	trifft eher	trifft überhaupt nicht zu	trifft überhaupt nicht zu	eher selten	zufrieden	Ja, ganz sicher	trifft eher zu	verbessert		die Wartezeit auf Befundberichte bzw. Arztbriefe nach einem stationären Aufenthalt kürzer wäre.			eine bessere Abstimmung der poststationären, medikamentösen Therapie erfolgen würde.		die Patienten poststationär zeitnah an ihren Zuweiser zurückverwiesen und ambulant angebunden würden.				eine verbesserte IT-gestützte Kommunikation durch direkte Verbindung der Praxis IT-Systeme mit dem Krankenhausinformationssystem
10804065717	237594691	2019-06-18 07:44:11	2019-06-18 07:51:44	23.219.130.7	7	Zahnheilkunde		keine Antwort	keine Antwort	4	keine Antwort	keine Antwort	keine Antwort	keine Antwort	keine Antwort				Medizinische Versorgungsqualität								keine Antwort	keine Antwort	keine Antwort	keine Antwort	keine Antwort	keine Antwort	keine Antwort	keine Antwort	Ja, wahrscheinlich	keine Antwort	gleich geblieben	die Wartezeit für meine Patienten kürzer wäre.							die Einführung (interdisziplinär-)intersektoraler klinischer Konferenzen.
10803203865	225092203	2019-06-17 22:08:57	2019-06-17 22:27:10	23.214.197.141	10	Innere Medizin		sehr selten	sehr selten	10	eher selten	eher gut	eher schlecht	häufig	eher selten			Fehlende Alternative		Angebot besonderer diagnostischer und/oder therapeutischer Möglichkeiten					Ruf des Krankenhauses insgesamt		eher zufrieden	trifft vollkommen zu	trifft eher nicht zu	trifft zu	trifft überhaupt nicht zu	trifft nicht zu	eher selten	zufrieden	Ja, wahrscheinlich	trifft eher zu	gleich geblieben	die Wartezeit für meine Patienten kürzer wäre.			die menschliche Zusammenarbeit besser funktionieren würde („auf Augenhöhe“).	eine bessere Abstimmung der poststationären, medikamentösen Therapie erfolgen würde.					eine engere Zusammenarbeit bei der prä- und/ oder poststationären Betreuung
10803202269	237594691	2019-06-17 22:08:10	2019-06-17 22:18:26	2.16.187.13	30	Mund-Kiefer-Gesichtschirurgie		häufig	häufig	1	sehr häufig	sehr gut	sehr gut	sehr selten	sehr selten			Fehlende Alternative		Angebot besonderer diagnostischer und/oder therapeutischer Möglichkeiten		Gute Zusammenarbeit mit den ärztlichen Kollegen im Krankenhaus					sehr zufrieden	trifft eher nicht zu	keine Antwort	trifft nicht zu	trifft nicht zu	trifft überhaupt nicht zu	sehr selten	sehr zufrieden	Ja, ganz sicher	trifft überhaupt nicht zu	deutlich verbessert				die menschliche Zusammenarbeit besser funktionieren würde („auf Augenhöhe“).					ein verbessertes Fortbildungsangebot (niedergelassene Ärzte + Krankenhausärzte)		eine verbesserte IT-gestützte Kommunikation durch direkte Verbindung der Praxis IT-Systeme mit dem Krankenhausinformationssystem
10803141228	225092203	2019-06-17 21:41:29	2019-06-17 21:52:41	104.108.71.39	14	Gynäkologie		eher häufig	sehr selten	3	eher selten	eher gut	eher gut	keine Antwort	keine Antwort				Medizinische Versorgungsqualität	Angebot besonderer diagnostischer und/oder therapeutischer Möglichkeiten							eher zufrieden	trifft nicht zu	trifft eher nicht zu	trifft vollkommen zu	trifft überhaupt nicht zu	trifft überhaupt nicht zu	sehr selten	sehr zufrieden	Ja, ganz sicher	trifft eher nicht zu	gleich geblieben		die Wartezeit auf Befundberichte bzw. Arztbriefe nach einem stationären Aufenthalt kürzer wäre.					die Patienten poststationär zeitnah an ihren Zuweiser zurückverwiesen und ambulant angebunden würden.
10803094085	225092203	2019-06-17 21:21:33	2019-06-17 21:32:01	63.233.61.215	60	Kinder- und Jugendmedizin		selten	sehr selten	10	selten	eher schlecht	sehr schlecht	eher selten	häufig			Fehlende Alternative		Angebot besonderer diagnostischer und/oder therapeutischer Möglichkeiten							eher unzufrieden	trifft eher nicht zu	trifft überhaupt nicht zu	trifft eher	trifft überhaupt nicht zu	trifft überhaupt nicht zu	eher selten	eher zufrieden	Nein, eher nicht	trifft zu	gleich geblieben				die menschliche Zusammenarbeit besser funktionieren würde („auf Augenhöhe“).
10802714924	225092203	2019-06-17 18:43:10	2019-06-17 18:54:19	52.52.100.49	3	Innere Medizin		eher selten	sehr selten	4	eher selten	gut	eher gut	eher häufig	eher häufig										Ruf des Krankenhauses insgesamt		eher zufrieden	trifft zu	trifft zu	trifft zu	trifft nicht zu	trifft eher nicht zu	eher selten	eher zufrieden	Ja, wahrscheinlich	trifft eher zu	verbessert		die Wartezeit auf Befundberichte bzw. Arztbriefe nach einem stationären Aufenthalt kürzer wäre.			eine bessere Abstimmung der poststationären, medikamentösen Therapie erfolgen würde.		die Patienten poststationär zeitnah an ihren Zuweiser zurückverwiesen und ambulant angebunden würden.			eine engere Zusammenarbeit bei der prä- und/ oder poststationären Betreuung
10802518851	225092203	2019-06-17 17:26:22	2019-06-17 17:36:41	92.123.220.62	7	Hämatologie / Onkologie		eher häufig	eher häufig	6	eher selten	eher gut	eher schlecht	eher häufig	eher selten			Fehlende Alternative	Medizinische Versorgungsqualität	Angebot besonderer diagnostischer und/oder therapeutischer Möglichkeiten							eher zufrieden	trifft eher nicht zu	trifft eher nicht zu	trifft eher	trifft nicht zu	trifft nicht zu	eher selten	eher zufrieden	Ja, wahrscheinlich	trifft eher zu	verbessert	die Wartezeit für meine Patienten kürzer wäre.	die Wartezeit auf Befundberichte bzw. Arztbriefe nach einem stationären Aufenthalt kürzer wäre.		die menschliche Zusammenarbeit besser funktionieren würde („auf Augenhöhe“).						eine engere Zusammenarbeit bei der prä- und/ oder poststationären Betreuung		Möglichkeit telemedizinischer Konsultationen von qualifizierte Krankenhausärzten
10802455543	225092203	2019-06-17 17:04:04	2019-06-17 17:16:40	23.61.195.154	21	Thorax-Herz-Gefäßchirurgie		selten	sehr selten	4	selten	gut	eher gut	häufig	eher selten	Wunsch des Patienten		Fehlende Alternative		Angebot besonderer diagnostischer und/oder therapeutischer Möglichkeiten							zufrieden	trifft eher nicht zu	trifft eher nicht zu	trifft eher	trifft überhaupt nicht zu	trifft überhaupt nicht zu	keine Antwort	zufrieden	Ja, wahrscheinlich	trifft eher zu	gleich geblieben	die Wartezeit für meine Patienten kürzer wäre.	die Wartezeit auf Befundberichte bzw. Arztbriefe nach einem stationären Aufenthalt kürzer wäre.					die Patienten poststationär zeitnah an ihren Zuweiser zurückverwiesen und ambulant angebunden würden.	die Einführung (interdisziplinär-)intersektoraler klinischer Konferenzen.	ein verbessertes Fortbildungsangebot (niedergelassene Ärzte + Krankenhausärzte)	eine engere Zusammenarbeit bei der prä- und/ oder poststationären Betreuung	eine verbesserte IT-gestützte Kommunikation durch direkte Verbindung der Praxis IT-Systeme mit dem Krankenhausinformationssystem	Möglichkeit telemedizinischer Konsultationen von qualifizierte Krankenhausärzten
10802442889	225092203	2019-06-17 16:59:12	2019-06-17 17:18:12	23.61.195.154	14	Unfallchirurgie / Orthopädie		selten	eher selten	2	häufig	gut	gut	eher selten	eher selten	Wunsch des Patienten	Wohnortnähe des Patienten/ der Angehörigen	Fehlende Alternative									zufrieden	trifft zu	trifft zu	trifft zu	trifft eher	trifft eher	eher selten	zufrieden	Ja, ganz sicher	trifft eher zu	gleich geblieben	die Wartezeit für meine Patienten kürzer wäre.						die Patienten poststationär zeitnah an ihren Zuweiser zurückverwiesen und ambulant angebunden würden.			eine engere Zusammenarbeit bei der prä- und/ oder poststationären Betreuung		Möglichkeit telemedizinischer Konsultationen von qualifizierte Krankenhausärzten
10802258368	225092203	2019-06-17 15:48:08	2019-06-17 15:59:33	2.19.96.189	10	Kardiologie		sehr häufig	selten	3	eher selten	gut	gut	selten	sehr selten				Medizinische Versorgungsqualität	Angebot besonderer diagnostischer und/oder therapeutischer Möglichkeiten		Gute Zusammenarbeit mit den ärztlichen Kollegen im Krankenhaus					zufrieden	trifft zu	trifft eher	trifft eher	trifft nicht zu	trifft nicht zu	eher selten	zufrieden	Ja, wahrscheinlich	trifft eher nicht zu	verbessert						poststationär eine Rücküberweisung der Patienten zeitnah erfolgen würde.				eine engere Zusammenarbeit bei der prä- und/ oder poststationären Betreuung
10802189377	225092203	2019-06-17 15:20:11	2019-06-17 15:39:51	52.52.199.35	90	Andere (bitte angeben)	Hepatologie	sehr häufig	eher häufig	4	sehr selten	eher gut	eher gut	eher selten	eher selten	Wunsch des Patienten				Angebot besonderer diagnostischer und/oder therapeutischer Möglichkeiten							eher unzufrieden	trifft nicht zu	trifft nicht zu	trifft zu	trifft zu	trifft überhaupt nicht zu	eher selten	zufrieden	Ja, ganz sicher	trifft vollkommen zu	verschlechtert	die Wartezeit für meine Patienten kürzer wäre.	die Wartezeit auf Befundberichte bzw. Arztbriefe nach einem stationären Aufenthalt kürzer wäre.						die Einführung (interdisziplinär-)intersektoraler klinischer Konferenzen.
10802129860	225092203	2019-06-17 14:55:51	2019-06-17 15:15:13	23.202.229.110	0	Allgemeinchirurgie		sehr selten	sehr selten	2	selten	gut	eher schlecht	eher häufig	eher häufig			Fehlende Alternative		Angebot besonderer diagnostischer und/oder therapeutischer Möglichkeiten							eher unzufrieden	trifft vollkommen zu	trifft überhaupt nicht zu	trifft zu	trifft überhaupt nicht zu	trifft überhaupt nicht zu	häufig	eher zufrieden	Ja, wahrscheinlich	trifft vollkommen zu	verschlechtert				die menschliche Zusammenarbeit besser funktionieren würde („auf Augenhöhe“).	eine bessere Abstimmung der poststationären, medikamentösen Therapie erfolgen würde.					eine engere Zusammenarbeit bei der prä- und/ oder poststationären Betreuung	eine verbesserte IT-gestützte Kommunikation durch direkte Verbindung der Praxis IT-Systeme mit dem Krankenhausinformationssystem	Möglichkeit telemedizinischer Konsultationen von qualifizierte Krankenhausärzten
10802124827	237594691	2019-06-17 14:53:52	2019-06-17 15:01:34	65.152.2.31	30	Mund-Kiefer-Gesichtschirurgie		sehr häufig	eher häufig	2	eher häufig	gut	gut	selten	sehr selten	Wunsch des Patienten				Angebot besonderer diagnostischer und/oder therapeutischer Möglichkeiten		Gute Zusammenarbeit mit den ärztlichen Kollegen im Krankenhaus					keine Antwort	trifft nicht zu	trifft nicht zu	trifft nicht zu	trifft überhaupt nicht zu	trifft eher nicht zu	eher selten	zufrieden	Ja, ganz sicher	trifft zu	verbessert	die Wartezeit für meine Patienten kürzer wäre.	die Wartezeit auf Befundberichte bzw. Arztbriefe nach einem stationären Aufenthalt kürzer wäre.		die menschliche Zusammenarbeit besser funktionieren würde („auf Augenhöhe“).						eine engere Zusammenarbeit bei der prä- und/ oder poststationären Betreuung
10802115882	225092203	2019-06-17 14:49:47	2019-10-06 23:16:12	193.246.202.14	12	Innere Medizin		eher häufig	sehr selten	2	selten	gut	keine Antwort	eher selten	sehr selten				Medizinische Versorgungsqualität	Angebot besonderer diagnostischer und/oder therapeutischer Möglichkeiten							eher zufrieden	trifft eher	keine Antwort	trifft eher	trifft nicht zu	keine Antwort	selten	zufrieden	Ja, wahrscheinlich	trifft zu	verbessert				die menschliche Zusammenarbeit besser funktionieren würde („auf Augenhöhe“).			die Patienten poststationär zeitnah an ihren Zuweiser zurückverwiesen und ambulant angebunden würden.			eine engere Zusammenarbeit bei der prä- und/ oder poststationären Betreuung
10802115473	225092203	2019-06-17 14:49:39	2019-06-17 15:03:52	65.123.11.150	7	Unfallchirurgie / Orthopädie		sehr selten	sehr selten	6	sehr selten	eher schlecht	eher schlecht	keine Antwort	eher häufig	Wunsch des Patienten											eher unzufrieden	keine Antwort	trifft nicht zu	trifft eher nicht zu	trifft überhaupt nicht zu	trifft überhaupt nicht zu	keine Antwort	keine Antwort	Nein, eher nicht	trifft vollkommen zu	gleich geblieben			die Qualität der medizinischen Behandlung besser wäre.	die menschliche Zusammenarbeit besser funktionieren würde („auf Augenhöhe“).		poststationär eine Rücküberweisung der Patienten zeitnah erfolgen würde.
10802002667	225092203	2019-06-17 13:59:51	2019-06-17 14:12:20	23.15.38.216	7	Nephrologie		sehr selten	sehr selten	4	eher selten	sehr gut	gut	häufig	eher häufig					Angebot besonderer diagnostischer und/oder therapeutischer Möglichkeiten							eher zufrieden	trifft nicht zu	trifft nicht zu	trifft eher nicht zu	trifft überhaupt nicht zu	trifft überhaupt nicht zu	keine Antwort	eher zufrieden	Ja, wahrscheinlich	trifft eher zu	gleich geblieben		die Wartezeit auf Befundberichte bzw. Arztbriefe nach einem stationären Aufenthalt kürzer wäre.			eine bessere Abstimmung der poststationären, medikamentösen Therapie erfolgen würde.					eine engere Zusammenarbeit bei der prä- und/ oder poststationären Betreuung
10801969819	225092203	2019-06-17 13:40:53	2019-06-17 14:14:07	52.52.199.35	14	Unfallchirurgie / Orthopädie		häufig	eher selten	2	eher selten	gut	eher schlecht	eher selten	selten		Wohnortnähe des Patienten/ der Angehörigen		Medizinische Versorgungsqualität	Angebot besonderer diagnostischer und/oder therapeutischer Möglichkeiten							zufrieden	trifft überhaupt nicht zu	trifft überhaupt nicht zu	trifft zu	trifft überhaupt nicht zu	trifft überhaupt nicht zu	eher selten	zufrieden	Ja, ganz sicher	trifft eher nicht zu	verbessert					eine bessere Abstimmung der poststationären, medikamentösen Therapie erfolgen würde.			die Einführung (interdisziplinär-)intersektoraler klinischer Konferenzen.			eine verbesserte IT-gestützte Kommunikation durch direkte Verbindung der Praxis IT-Systeme mit dem Krankenhausinformationssystem	Möglichkeit telemedizinischer Konsultationen von qualifizierte Krankenhausärzten
10801927125	225055775	2019-06-17 13:15:46	2019-06-17 13:28:19	2.22.117.86	14	Kardiologie		häufig	eher selten	7	eher häufig	eher gut	schlecht	eher selten	eher häufig	Wunsch des Patienten		Fehlende Alternative		Angebot besonderer diagnostischer und/oder therapeutischer Möglichkeiten							eher zufrieden	trifft eher	trifft eher nicht zu	trifft eher	trifft eher	keine Antwort	eher selten	zufrieden	Ja, wahrscheinlich	trifft eher zu	gleich geblieben	die Wartezeit für meine Patienten kürzer wäre.			die menschliche Zusammenarbeit besser funktionieren würde („auf Augenhöhe“).			die Patienten poststationär zeitnah an ihren Zuweiser zurückverwiesen und ambulant angebunden würden.			eine engere Zusammenarbeit bei der prä- und/ oder poststationären Betreuung	eine verbesserte IT-gestützte Kommunikation durch direkte Verbindung der Praxis IT-Systeme mit dem Krankenhausinformationssystem	Möglichkeit telemedizinischer Konsultationen von qualifizierte Krankenhausärzten
10801903112	225092203	2019-06-17 13:00:37	2019-06-17 13:11:44	204.237.175.198	14	Unfallchirurgie / Orthopädie		keine Antwort	keine Antwort	52	sehr selten	schlecht	schlecht	eher selten	eher selten	Wunsch des Patienten	Wohnortnähe des Patienten/ der Angehörigen	Fehlende Alternative									sehr unzufrieden	trifft überhaupt nicht zu	trifft überhaupt nicht zu	trifft nicht zu	trifft überhaupt nicht zu	trifft überhaupt nicht zu	eher selten	eher zufrieden	Nein, eher nicht	trifft vollkommen zu	verschlechtert		die Wartezeit auf Befundberichte bzw. Arztbriefe nach einem stationären Aufenthalt kürzer wäre.				poststationär eine Rücküberweisung der Patienten zeitnah erfolgen würde.	die Patienten poststationär zeitnah an ihren Zuweiser zurückverwiesen und ambulant angebunden würden.			eine engere Zusammenarbeit bei der prä- und/ oder poststationären Betreuung
10801883698	237594691	2019-06-17 12:48:24	2019-06-17 12:58:08	204.237.221.158	21	Mund-Kiefer-Gesichtschirurgie		sehr selten	sehr selten	10	sehr selten	eher gut	sehr schlecht	eher selten	sehr selten					Angebot besonderer diagnostischer und/oder therapeutischer Möglichkeiten							eher zufrieden	trifft überhaupt nicht zu	trifft überhaupt nicht zu	trifft nicht zu	trifft überhaupt nicht zu	trifft überhaupt nicht zu	eher selten	zufrieden	Ja, wahrscheinlich	trifft vollkommen zu	gleich geblieben	die Wartezeit für meine Patienten kürzer wäre.	die Wartezeit auf Befundberichte bzw. Arztbriefe nach einem stationären Aufenthalt kürzer wäre.					die Patienten poststationär zeitnah an ihren Zuweiser zurückverwiesen und ambulant angebunden würden.			eine engere Zusammenarbeit bei der prä- und/ oder poststationären Betreuung
10801631274	225092203	2019-06-17 09:49:01	2019-06-17 10:03:15	63.233.61.154	7	Hämatologie / Onkologie		sehr selten	sehr selten	5	selten	sehr gut	sehr schlecht	sehr häufig	häufig	Wunsch des Patienten		Fehlende Alternative		Angebot besonderer diagnostischer und/oder therapeutischer Möglichkeiten							unzufrieden	trifft eher	trifft überhaupt nicht zu	trifft zu	trifft nicht zu	keine Antwort	eher selten	eher zufrieden	Nein, eher nicht	trifft vollkommen zu	verbessert				die menschliche Zusammenarbeit besser funktionieren würde („auf Augenhöhe“).							eine verbesserte IT-gestützte Kommunikation durch direkte Verbindung der Praxis IT-Systeme mit dem Krankenhausinformationssystem
10801628145	225092203	2019-06-17 09:46:27	2019-06-17 09:58:25	52.52.100.49	30	Andere (bitte angeben)	Kinderchirurgie	keine Antwort	sehr häufig	2	sehr häufig	sehr gut	gut	eher selten	sehr selten		Wohnortnähe des Patienten/ der Angehörigen		Medizinische Versorgungsqualität	Angebot besonderer diagnostischer und/oder therapeutischer Möglichkeiten							sehr zufrieden	trifft zu	trifft eher	trifft eher nicht zu	trifft überhaupt nicht zu	trifft überhaupt nicht zu	eher selten	sehr zufrieden	Ja, ganz sicher	trifft nicht zu	gleich geblieben				die menschliche Zusammenarbeit besser funktionieren würde („auf Augenhöhe“).					ein verbessertes Fortbildungsangebot (niedergelassene Ärzte + Krankenhausärzte)			Möglichkeit telemedizinischer Konsultationen von qualifizierte Krankenhausärzten
10801581147	225055775	2019-06-17 09:07:32	2019-06-17 09:22:25	2.16.61.93	50	Innere Medizin		sehr selten	sehr selten	8	sehr selten	eher gut	eher schlecht	eher häufig	eher selten	Wunsch des Patienten			Medizinische Versorgungsqualität	Angebot besonderer diagnostischer und/oder therapeutischer Möglichkeiten							eher zufrieden	trifft eher	trifft eher	trifft zu	trifft nicht zu	trifft nicht zu	eher selten	zufrieden	Ja, wahrscheinlich	trifft eher zu	gleich geblieben	die Wartezeit für meine Patienten kürzer wäre.	die Wartezeit auf Befundberichte bzw. Arztbriefe nach einem stationären Aufenthalt kürzer wäre.		die menschliche Zusammenarbeit besser funktionieren würde („auf Augenhöhe“).						eine engere Zusammenarbeit bei der prä- und/ oder poststationären Betreuung	eine verbesserte IT-gestützte Kommunikation durch direkte Verbindung der Praxis IT-Systeme mit dem Krankenhausinformationssystem
10801549433	225092203	2019-06-17 08:39:38	2019-06-17 08:59:03	52.52.199.35	35	Hals-Nasen-Ohren-Heilkunde		selten	sehr selten	8	sehr selten	eher gut	gut	eher häufig	eher selten	Wunsch des Patienten	Wohnortnähe des Patienten/ der Angehörigen										eher zufrieden	trifft überhaupt nicht zu	trifft überhaupt nicht zu	trifft eher	trifft überhaupt nicht zu	trifft überhaupt nicht zu	eher selten	eher zufrieden	Nein, eher nicht	trifft vollkommen zu	verschlechtert	die Wartezeit für meine Patienten kürzer wäre.	die Wartezeit auf Befundberichte bzw. Arztbriefe nach einem stationären Aufenthalt kürzer wäre.				poststationär eine Rücküberweisung der Patienten zeitnah erfolgen würde.			ein verbessertes Fortbildungsangebot (niedergelassene Ärzte + Krankenhausärzte)	eine engere Zusammenarbeit bei der prä- und/ oder poststationären Betreuung
10801537537	225092203	2019-06-17 08:28:20	2019-10-06 21:23:41	204.237.175.244	10	Andere (bitte angeben)	Pneumologie	eher selten	sehr selten	3	eher häufig	gut	sehr gut	häufig	eher selten				Medizinische Versorgungsqualität	Angebot besonderer diagnostischer und/oder therapeutischer Möglichkeiten							zufrieden	trifft eher	trifft eher	trifft zu	trifft eher	trifft nicht zu	eher selten	zufrieden	Ja, wahrscheinlich	trifft zu	verbessert	die Wartezeit für meine Patienten kürzer wäre.	die Wartezeit auf Befundberichte bzw. Arztbriefe nach einem stationären Aufenthalt kürzer wäre.						die Einführung (interdisziplinär-)intersektoraler klinischer Konferenzen.			eine verbesserte IT-gestützte Kommunikation durch direkte Verbindung der Praxis IT-Systeme mit dem Krankenhausinformationssystem
10801521892	225092203	2019-06-17 08:13:21	2019-10-06 22:50:50	52.52.100.49	28	Allgemeinchirurgie		eher selten	eher selten	2	häufig	sehr gut	eher gut	häufig	selten	Wunsch des Patienten	Wohnortnähe des Patienten/ der Angehörigen		Medizinische Versorgungsqualität								eher zufrieden	trifft eher	trifft eher	trifft nicht zu	trifft überhaupt nicht zu	trifft überhaupt nicht zu	eher häufig	eher zufrieden	Ja, wahrscheinlich	trifft zu	gleich geblieben	die Wartezeit für meine Patienten kürzer wäre.			die menschliche Zusammenarbeit besser funktionieren würde („auf Augenhöhe“).			die Patienten poststationär zeitnah an ihren Zuweiser zurückverwiesen und ambulant angebunden würden.			eine engere Zusammenarbeit bei der prä- und/ oder poststationären Betreuung	eine verbesserte IT-gestützte Kommunikation durch direkte Verbindung der Praxis IT-Systeme mit dem Krankenhausinformationssystem
10801491773	225092203	2019-06-17 07:39:27	2019-06-17 07:51:43	88.221.221.165	50	Augenheilkunde		sehr selten	sehr selten	1	eher selten	gut	eher gut	eher selten	sehr selten		Wohnortnähe des Patienten/ der Angehörigen		Medizinische Versorgungsqualität	Angebot besonderer diagnostischer und/oder therapeutischer Möglichkeiten							zufrieden	trifft eher	trifft eher	trifft vollkommen zu	trifft eher nicht zu	trifft eher nicht zu	eher selten	zufrieden	Ja, wahrscheinlich	trifft eher nicht zu	gleich geblieben	die Wartezeit für meine Patienten kürzer wäre.
10801490586	225092203	2019-06-17 07:38:07	2019-06-17 07:49:25	184.25.254.101	30	Psychiatrie		sehr häufig	eher selten	4	eher häufig	gut	eher gut	sehr häufig	eher selten			Fehlende Alternative		Angebot besonderer diagnostischer und/oder therapeutischer Möglichkeiten					Ruf des Krankenhauses insgesamt		zufrieden	trifft überhaupt nicht zu	trifft eher nicht zu	trifft überhaupt nicht zu	trifft überhaupt nicht zu	trifft überhaupt nicht zu	sehr selten	zufrieden	Ja, wahrscheinlich	trifft eher zu	gleich geblieben		die Wartezeit auf Befundberichte bzw. Arztbriefe nach einem stationären Aufenthalt kürzer wäre.				poststationär eine Rücküberweisung der Patienten zeitnah erfolgen würde.	die Patienten poststationär zeitnah an ihren Zuweiser zurückverwiesen und ambulant angebunden würden.				eine verbesserte IT-gestützte Kommunikation durch direkte Verbindung der Praxis IT-Systeme mit dem Krankenhausinformationssystem
10801487088	225092203	2019-06-17 07:34:03	2019-06-17 07:52:04	95.101.82.206	7	Hämatologie / Onkologie		eher selten	sehr selten	3	eher häufig	eher gut	eher schlecht	häufig	eher häufig	Wunsch des Patienten	Wohnortnähe des Patienten/ der Angehörigen	Fehlende Alternative									eher unzufrieden	trifft vollkommen zu	trifft vollkommen zu	trifft eher	trifft überhaupt nicht zu	trifft nicht zu	sehr selten	eher zufrieden	Ja, wahrscheinlich	trifft zu	verschlechtert				die menschliche Zusammenarbeit besser funktionieren würde („auf Augenhöhe“).	eine bessere Abstimmung der poststationären, medikamentösen Therapie erfolgen würde.					eine engere Zusammenarbeit bei der prä- und/ oder poststationären Betreuung
10801486949	225092203	2019-06-17 07:33:06	2019-06-17 07:42:05	184.25.254.142	21	Gynäkologie		eher selten	eher selten	4	eher selten	eher gut	eher schlecht	keine Antwort	sehr selten					Angebot besonderer diagnostischer und/oder therapeutischer Möglichkeiten							eher unzufrieden	trifft eher nicht zu	trifft überhaupt nicht zu	trifft eher	keine Antwort	trifft überhaupt nicht zu	eher selten	eher zufrieden	Ja, wahrscheinlich	trifft zu	verbessert				die menschliche Zusammenarbeit besser funktionieren würde („auf Augenhöhe“).
10801483088	225092203	2019-06-17 07:29:14	2019-06-17 07:49:30	204.2.136.180	8	Gynäkologie		sehr häufig	eher selten	2	eher häufig	sehr gut	gut	sehr selten	eher selten	Wunsch des Patienten				Angebot besonderer diagnostischer und/oder therapeutischer Möglichkeiten							zufrieden	trifft eher nicht zu	trifft zu	trifft eher	keine Antwort	trifft überhaupt nicht zu	selten	zufrieden	Ja, wahrscheinlich	trifft eher nicht zu	gleich geblieben		die Wartezeit auf Befundberichte bzw. Arztbriefe nach einem stationären Aufenthalt kürzer wäre.
10801480613	225092203	2019-06-17 07:26:36	2019-06-17 07:35:48	52.52.199.35	30	Unfallchirurgie / Orthopädie		häufig	sehr häufig	1	sehr häufig	sehr gut	sehr gut	selten	selten				Medizinische Versorgungsqualität	Angebot besonderer diagnostischer und/oder therapeutischer Möglichkeiten		Gute Zusammenarbeit mit den ärztlichen Kollegen im Krankenhaus					zufrieden	keine Antwort	keine Antwort	trifft zu	keine Antwort	keine Antwort	sehr selten	sehr zufrieden	Ja, ganz sicher	trifft nicht zu	verbessert							die Patienten poststationär zeitnah an ihren Zuweiser zurückverwiesen und ambulant angebunden würden.	die Einführung (interdisziplinär-)intersektoraler klinischer Konferenzen.
10800493423	225055775	2019-06-16 09:41:09	2019-06-16 09:56:59	104.107.216.55	30	Kardiologie		häufig	häufig	12	eher häufig	eher gut	eher gut	sehr häufig	sehr selten			Fehlende Alternative		Angebot besonderer diagnostischer und/oder therapeutischer Möglichkeiten				Selbst dort tätig gewesen			zufrieden	keine Antwort	trifft eher	trifft zu	keine Antwort	keine Antwort	eher selten	zufrieden	Ja, wahrscheinlich	trifft überhaupt nicht zu	gleich geblieben						poststationär eine Rücküberweisung der Patienten zeitnah erfolgen würde.
10799849458	225055775	2019-06-15 17:17:49	2019-06-15 17:24:21	65.123.11.197	20	Thorax-Herz-Gefäßchirurgie		sehr selten	sehr selten	4	eher häufig	eher gut	eher schlecht	eher häufig	eher häufig	Wunsch des Patienten											zufrieden	trifft eher	trifft eher nicht zu	trifft eher nicht zu	trifft nicht zu	trifft eher nicht zu	sehr selten	zufrieden	Ja, wahrscheinlich	trifft eher zu	deutlich verschlechtert		die Wartezeit auf Befundberichte bzw. Arztbriefe nach einem stationären Aufenthalt kürzer wäre.		die menschliche Zusammenarbeit besser funktionieren würde („auf Augenhöhe“).			die Patienten poststationär zeitnah an ihren Zuweiser zurückverwiesen und ambulant angebunden würden.			eine engere Zusammenarbeit bei der prä- und/ oder poststationären Betreuung	eine verbesserte IT-gestützte Kommunikation durch direkte Verbindung der Praxis IT-Systeme mit dem Krankenhausinformationssystem
10798419781	225055775	2019-06-14 19:05:02	2019-06-14 19:19:49	52.52.199.35	5	Urologie		eher häufig	eher häufig	2	häufig	eher gut	eher gut	eher selten	sehr selten				Medizinische Versorgungsqualität	Angebot besonderer diagnostischer und/oder therapeutischer Möglichkeiten						gute Erfahrungen	zufrieden	trifft eher nicht zu	trifft eher nicht zu	trifft eher nicht zu	trifft eher nicht zu	trifft nicht zu	sehr selten	sehr zufrieden	Ja, ganz sicher	trifft nicht zu	gleich geblieben							die Patienten poststationär zeitnah an ihren Zuweiser zurückverwiesen und ambulant angebunden würden.				eine verbesserte IT-gestützte Kommunikation durch direkte Verbindung der Praxis IT-Systeme mit dem Krankenhausinformationssystem
10797715536	225055775	2019-06-14 14:21:16	2019-06-14 14:31:27	184.26.53.22	28	Kardiologie		eher selten	sehr selten	8	eher selten	eher gut	eher schlecht	eher selten	eher selten			Fehlende Alternative	Medizinische Versorgungsqualität						Ruf des Krankenhauses insgesamt		eher unzufrieden	trifft überhaupt nicht zu	trifft überhaupt nicht zu	trifft überhaupt nicht zu	trifft überhaupt nicht zu	trifft überhaupt nicht zu	eher selten	eher zufrieden	Ja, wahrscheinlich	trifft zu	gleich geblieben	die Wartezeit für meine Patienten kürzer wäre.	die Wartezeit auf Befundberichte bzw. Arztbriefe nach einem stationären Aufenthalt kürzer wäre.		die menschliche Zusammenarbeit besser funktionieren würde („auf Augenhöhe“).					ein verbessertes Fortbildungsangebot (niedergelassene Ärzte + Krankenhausärzte)	eine engere Zusammenarbeit bei der prä- und/ oder poststationären Betreuung	eine verbesserte IT-gestützte Kommunikation durch direkte Verbindung der Praxis IT-Systeme mit dem Krankenhausinformationssystem
10797688974	225055775	2019-06-14 14:07:10	2019-06-14 14:13:38	52.52.100.49	14	Innere Medizin		eher selten	sehr selten	2	sehr häufig	eher gut	eher gut	sehr häufig	sehr häufig	Wunsch des Patienten	Wohnortnähe des Patienten/ der Angehörigen			Angebot besonderer diagnostischer und/oder therapeutischer Möglichkeiten							zufrieden	trifft eher nicht zu	trifft eher nicht zu	trifft eher	trifft eher	trifft eher nicht zu	eher häufig	eher zufrieden	Ja, wahrscheinlich	trifft eher zu	gleich geblieben			die Qualität der medizinischen Behandlung besser wäre.		eine bessere Abstimmung der poststationären, medikamentösen Therapie erfolgen würde.					eine engere Zusammenarbeit bei der prä- und/ oder poststationären Betreuung
10797654155	225055775	2019-06-14 13:46:53	2019-06-14 13:58:06	2.22.11.5	10	Hämatologie / Onkologie		selten	selten	3	eher häufig	gut	eher gut	häufig	sehr selten			Fehlende Alternative		Angebot besonderer diagnostischer und/oder therapeutischer Möglichkeiten							eher zufrieden	trifft zu	trifft eher	trifft zu	keine Antwort	keine Antwort	eher selten	zufrieden	Ja, wahrscheinlich	trifft eher zu	verbessert	die Wartezeit für meine Patienten kürzer wäre.			die menschliche Zusammenarbeit besser funktionieren würde („auf Augenhöhe“).			die Patienten poststationär zeitnah an ihren Zuweiser zurückverwiesen und ambulant angebunden würden.			eine engere Zusammenarbeit bei der prä- und/ oder poststationären Betreuung	eine verbesserte IT-gestützte Kommunikation durch direkte Verbindung der Praxis IT-Systeme mit dem Krankenhausinformationssystem	Möglichkeit telemedizinischer Konsultationen von qualifizierte Krankenhausärzten
10797384923	225055775	2019-06-14 10:32:51	2019-06-14 10:43:21	52.52.199.35	10	Kardiologie		eher häufig	selten	5	sehr häufig	sehr gut	gut	eher selten	selten		Wohnortnähe des Patienten/ der Angehörigen		Medizinische Versorgungsqualität			Gute Zusammenarbeit mit den ärztlichen Kollegen im Krankenhaus					sehr zufrieden	trifft zu	trifft eher nicht zu	trifft zu	trifft überhaupt nicht zu	keine Antwort	eher selten	zufrieden	Ja, wahrscheinlich	trifft nicht zu	verbessert							die Patienten poststationär zeitnah an ihren Zuweiser zurückverwiesen und ambulant angebunden würden.
10797384335	225055775	2019-06-14 10:32:22	2019-06-14 10:42:09	95.101.82.206	67	Kinder- und Jugendmedizin		keine Antwort	keine Antwort	100	keine Antwort	eher gut	eher schlecht	keine Antwort	keine Antwort		Wohnortnähe des Patienten/ der Angehörigen										keine Antwort	keine Antwort	keine Antwort	keine Antwort	keine Antwort	keine Antwort	keine Antwort	keine Antwort	Nein, eher nicht	keine Antwort	gleich geblieben	die Wartezeit für meine Patienten kürzer wäre.	die Wartezeit auf Befundberichte bzw. Arztbriefe nach einem stationären Aufenthalt kürzer wäre.		die menschliche Zusammenarbeit besser funktionieren würde („auf Augenhöhe“).						eine engere Zusammenarbeit bei der prä- und/ oder poststationären Betreuung
10797353973	225055775	2019-06-14 10:08:23	2019-06-14 10:25:14	92.123.101.38	7	Kardiologie		selten	sehr selten	1	eher häufig	sehr gut	gut	eher selten	selten	Wunsch des Patienten			Medizinische Versorgungsqualität	Angebot besonderer diagnostischer und/oder therapeutischer Möglichkeiten							eher zufrieden	trifft eher	trifft eher nicht zu	trifft zu	trifft nicht zu	trifft nicht zu	selten	eher zufrieden	Ja, wahrscheinlich	trifft eher zu	verbessert		die Wartezeit auf Befundberichte bzw. Arztbriefe nach einem stationären Aufenthalt kürzer wäre.		die menschliche Zusammenarbeit besser funktionieren würde („auf Augenhöhe“).				die Einführung (interdisziplinär-)intersektoraler klinischer Konferenzen.			eine verbesserte IT-gestützte Kommunikation durch direkte Verbindung der Praxis IT-Systeme mit dem Krankenhausinformationssystem
10797346550	225055775	2019-06-14 10:03:01	2019-06-14 10:15:29	204.237.221.222	14	Nephrologie		sehr selten	eher selten	0	selten	gut	gut	eher selten	selten											Zust.n.Transplantation	zufrieden	trifft zu	trifft eher	trifft zu	trifft nicht zu	trifft nicht zu	eher häufig	zufrieden	Ja, wahrscheinlich	trifft eher zu	verbessert				die menschliche Zusammenarbeit besser funktionieren würde („auf Augenhöhe“).	eine bessere Abstimmung der poststationären, medikamentösen Therapie erfolgen würde.			die Einführung (interdisziplinär-)intersektoraler klinischer Konferenzen.
10797240928	225055775	2019-06-14 08:33:28	2019-06-14 08:45:34	23.52.67.23	14	Gynäkologie		eher selten	sehr selten	2	eher selten	gut	eher gut	eher selten	häufig		Wohnortnähe des Patienten/ der Angehörigen			Angebot besonderer diagnostischer und/oder therapeutischer Möglichkeiten							zufrieden	trifft vollkommen zu	trifft zu	trifft zu	trifft überhaupt nicht zu	trifft nicht zu	eher selten	eher zufrieden	Nein, eher nicht	trifft eher nicht zu	gleich geblieben				die menschliche Zusammenarbeit besser funktionieren würde („auf Augenhöhe“).		poststationär eine Rücküberweisung der Patienten zeitnah erfolgen würde.	die Patienten poststationär zeitnah an ihren Zuweiser zurückverwiesen und ambulant angebunden würden.
10797224580	225055775	2019-06-14 08:18:15	2019-06-14 08:28:46	52.52.100.49	14	Innere Medizin		keine Antwort	keine Antwort	0	eher selten	schlecht	gut	eher selten	eher selten					Angebot besonderer diagnostischer und/oder therapeutischer Möglichkeiten							unzufrieden	trifft nicht zu	trifft nicht zu	trifft vollkommen zu	keine Antwort	trifft überhaupt nicht zu	eher häufig	eher unzufrieden	Ja, wahrscheinlich	trifft zu	verschlechtert				die menschliche Zusammenarbeit besser funktionieren würde („auf Augenhöhe“).						eine engere Zusammenarbeit bei der prä- und/ oder poststationären Betreuung	eine verbesserte IT-gestützte Kommunikation durch direkte Verbindung der Praxis IT-Systeme mit dem Krankenhausinformationssystem
10728019936	225092654	2019-05-14 07:43:09	2019-05-14 07:52:37	2.22.117.86	20	Urologie		sehr selten	sehr selten	2	eher häufig	keine Antwort	eher schlecht	eher selten	eher selten	Wunsch des Patienten											eher unzufrieden	trifft zu	trifft zu	trifft eher nicht zu	trifft überhaupt nicht zu	trifft überhaupt nicht zu	keine Antwort	eher unzufrieden	Nein, eher nicht	trifft eher zu	gleich geblieben				die menschliche Zusammenarbeit besser funktionieren würde („auf Augenhöhe“).		poststationär eine Rücküberweisung der Patienten zeitnah erfolgen würde.	die Patienten poststationär zeitnah an ihren Zuweiser zurückverwiesen und ambulant angebunden würden.	die Einführung (interdisziplinär-)intersektoraler klinischer Konferenzen.		eine engere Zusammenarbeit bei der prä- und/ oder poststationären Betreuung	eine verbesserte IT-gestützte Kommunikation durch direkte Verbindung der Praxis IT-Systeme mit dem Krankenhausinformationssystem
10723467479	225092203	2019-05-11 20:59:15	2019-05-11 21:13:26	52.52.100.49	7	Neurochirurgie		eher häufig	eher selten	1	häufig	gut	eher gut	eher häufig	eher selten					Angebot besonderer diagnostischer und/oder therapeutischer Möglichkeiten					Ruf des Krankenhauses insgesamt		zufrieden	trifft zu	trifft eher	trifft zu	trifft nicht zu	trifft eher nicht zu	sehr selten	zufrieden	Ja, ganz sicher	trifft überhaupt nicht zu	verbessert	die Wartezeit für meine Patienten kürzer wäre.	die Wartezeit auf Befundberichte bzw. Arztbriefe nach einem stationären Aufenthalt kürzer wäre.								eine engere Zusammenarbeit bei der prä- und/ oder poststationären Betreuung	eine verbesserte IT-gestützte Kommunikation durch direkte Verbindung der Praxis IT-Systeme mit dem Krankenhausinformationssystem
10723214418	225092394	2019-05-11 16:30:09	2019-05-11 16:39:35	52.52.199.35	5	Gastroenterologie		eher selten	eher selten	20	eher häufig	eher gut	eher schlecht	sehr häufig	eher häufig			Fehlende Alternative		Angebot besonderer diagnostischer und/oder therapeutischer Möglichkeiten							eher zufrieden	trifft eher nicht zu	trifft überhaupt nicht zu	trifft eher nicht zu	trifft überhaupt nicht zu	trifft überhaupt nicht zu	eher häufig	eher zufrieden	Nein, eher nicht	trifft eher zu	gleich geblieben		die Wartezeit auf Befundberichte bzw. Arztbriefe nach einem stationären Aufenthalt kürzer wäre.	die Qualität der medizinischen Behandlung besser wäre.		eine bessere Abstimmung der poststationären, medikamentösen Therapie erfolgen würde.					eine engere Zusammenarbeit bei der prä- und/ oder poststationären Betreuung	eine verbesserte IT-gestützte Kommunikation durch direkte Verbindung der Praxis IT-Systeme mit dem Krankenhausinformationssystem
10705887204	225092427	2019-05-03 19:44:35	2019-05-03 19:55:11	23.15.38.216	7	Kardiologie		sehr selten	sehr selten	3	eher selten	eher schlecht	eher schlecht	eher häufig	eher selten	Wunsch des Patienten			Medizinische Versorgungsqualität								eher zufrieden	keine Antwort	keine Antwort	keine Antwort	keine Antwort	trifft eher nicht zu	eher häufig	eher unzufrieden	Nein, eher nicht	trifft eher zu	verschlechtert	die Wartezeit für meine Patienten kürzer wäre.		die Qualität der medizinischen Behandlung besser wäre.		eine bessere Abstimmung der poststationären, medikamentösen Therapie erfolgen würde.			die Einführung (interdisziplinär-)intersektoraler klinischer Konferenzen.		eine engere Zusammenarbeit bei der prä- und/ oder poststationären Betreuung
10699798439	225092654	2019-05-01 16:04:08	2019-05-01 16:16:23	2.22.117.62	7	Kinder- und Jugendmedizin		häufig	häufig	3	häufig	sehr gut	sehr gut	eher häufig	eher selten					Angebot besonderer diagnostischer und/oder therapeutischer Möglichkeiten		Gute Zusammenarbeit mit den ärztlichen Kollegen im Krankenhaus			Ruf des Krankenhauses insgesamt		sehr zufrieden	trifft eher nicht zu	trifft eher	trifft zu	keine Antwort	keine Antwort	eher selten	zufrieden	Ja, ganz sicher	trifft eher nicht zu	gleich geblieben	die Wartezeit für meine Patienten kürzer wäre.	die Wartezeit auf Befundberichte bzw. Arztbriefe nach einem stationären Aufenthalt kürzer wäre.					die Patienten poststationär zeitnah an ihren Zuweiser zurückverwiesen und ambulant angebunden würden.			eine engere Zusammenarbeit bei der prä- und/ oder poststationären Betreuung
10699532829	225092654	2019-05-01 14:10:34	2019-05-01 14:29:06	104.107.216.71	10	Gynäkologie		keine Antwort	häufig	6	häufig	gut	gut	eher selten	eher selten					Angebot besonderer diagnostischer und/oder therapeutischer Möglichkeiten						div.Kliniken mit hochwertiger Versorgung im Einzug	eher zufrieden	trifft eher nicht zu	trifft eher nicht zu	trifft eher	keine Antwort	trifft überhaupt nicht zu	selten	zufrieden	Ja, wahrscheinlich	trifft eher zu	gleich geblieben		die Wartezeit auf Befundberichte bzw. Arztbriefe nach einem stationären Aufenthalt kürzer wäre.
10692517852	225092588	2019-04-28 18:07:40	2019-10-06 19:55:09	79.233.189.248	7	Neurologie		eher häufig	häufig	3	eher häufig	eher schlecht	eher gut	häufig	sehr selten		Wohnortnähe des Patienten/ der Angehörigen			Angebot besonderer diagnostischer und/oder therapeutischer Möglichkeiten							unzufrieden	keine Antwort	keine Antwort	trifft eher	keine Antwort	keine Antwort	selten	eher zufrieden	Ja, wahrscheinlich	trifft zu	verschlechtert			die Qualität der medizinischen Behandlung besser wäre.				die Patienten poststationär zeitnah an ihren Zuweiser zurückverwiesen und ambulant angebunden würden.
10691409750	225092629	2019-04-27 15:23:24	2019-04-27 15:29:41	89.12.4.74	30	Psychiatrie		sehr selten	sehr selten	10	selten	eher gut	eher gut	eher selten	sehr selten	Wunsch des Patienten			Medizinische Versorgungsqualität			Gute Zusammenarbeit mit den ärztlichen Kollegen im Krankenhaus					eher unzufrieden	trifft überhaupt nicht zu	trifft überhaupt nicht zu	trifft zu	trifft überhaupt nicht zu	trifft überhaupt nicht zu	sehr selten	zufrieden	Ja, wahrscheinlich	trifft zu	verschlechtert		die Wartezeit auf Befundberichte bzw. Arztbriefe nach einem stationären Aufenthalt kürzer wäre.			eine bessere Abstimmung der poststationären, medikamentösen Therapie erfolgen würde.					eine engere Zusammenarbeit bei der prä- und/ oder poststationären Betreuung
10686721523	225092588	2019-04-25 14:16:04	2019-04-25 15:24:19	37.209.85.69	60	Kinder- und Jugendpsychiatrie		sehr selten	sehr selten	1	sehr selten	eher gut	eher gut	sehr selten	selten	Wunsch des Patienten										Ambulante Behandlung nicht mehr ausreichend in der Intensität oder widersprüchliche Beobachtungen und Wahrnehmungen im System	unzufrieden	trifft nicht zu	trifft nicht zu	trifft eher nicht zu	trifft überhaupt nicht zu	trifft überhaupt nicht zu	eher selten	eher unzufrieden	Ja, wahrscheinlich	trifft vollkommen zu	gleich geblieben	die Wartezeit für meine Patienten kürzer wäre.			die menschliche Zusammenarbeit besser funktionieren würde („auf Augenhöhe“).			die Patienten poststationär zeitnah an ihren Zuweiser zurückverwiesen und ambulant angebunden würden.			eine engere Zusammenarbeit bei der prä- und/ oder poststationären Betreuung
10673288707	225092679	2019-04-18 17:51:04	2019-04-18 18:06:10	217.91.92.222	12	Innere Medizin		sehr häufig	sehr häufig	1	sehr häufig	sehr gut	sehr gut	selten	selten			Fehlende Alternative	Medizinische Versorgungsqualität	Angebot besonderer diagnostischer und/oder therapeutischer Möglichkeiten							zufrieden	trifft vollkommen zu	trifft eher nicht zu	trifft eher	trifft überhaupt nicht zu	trifft überhaupt nicht zu	eher selten	eher zufrieden	Ja, wahrscheinlich	trifft zu	verschlechtert	die Wartezeit für meine Patienten kürzer wäre.						die Patienten poststationär zeitnah an ihren Zuweiser zurückverwiesen und ambulant angebunden würden.			eine engere Zusammenarbeit bei der prä- und/ oder poststationären Betreuung	eine verbesserte IT-gestützte Kommunikation durch direkte Verbindung der Praxis IT-Systeme mit dem Krankenhausinformationssystem
10671431806	225092527	2019-04-17 22:51:37	2019-04-17 23:04:24	77.21.72.11	50	Mund-Kiefer-Gesichtschirurgie		eher selten	sehr selten	4	eher häufig	gut	keine Antwort	keine Antwort	keine Antwort	Wunsch des Patienten	Wohnortnähe des Patienten/ der Angehörigen										eher zufrieden	trifft eher nicht zu	trifft eher nicht zu	trifft eher nicht zu	trifft eher nicht zu	trifft eher nicht zu	eher selten	zufrieden	Nein, eher nicht	trifft zu	verbessert	die Wartezeit für meine Patienten kürzer wäre.			die menschliche Zusammenarbeit besser funktionieren würde („auf Augenhöhe“).	eine bessere Abstimmung der poststationären, medikamentösen Therapie erfolgen würde.					eine engere Zusammenarbeit bei der prä- und/ oder poststationären Betreuung		Möglichkeit telemedizinischer Konsultationen von qualifizierte Krankenhausärzten
10670525310	225092629	2019-04-17 17:16:42	2019-04-17 17:29:12	83.137.38.49	90	Kinder- und Jugendpsychiatrie		häufig	häufig	3	häufig	gut	gut	sehr selten	sehr selten				Medizinische Versorgungsqualität	Angebot besonderer diagnostischer und/oder therapeutischer Möglichkeiten				Selbst dort tätig gewesen			zufrieden	trifft nicht zu	trifft überhaupt nicht zu	trifft eher	trifft überhaupt nicht zu	trifft überhaupt nicht zu	selten	zufrieden	Ja, ganz sicher	trifft nicht zu	gleich geblieben	die Wartezeit für meine Patienten kürzer wäre.							die Einführung (interdisziplinär-)intersektoraler klinischer Konferenzen.
10669877784	225092427	2019-04-17 13:01:19	2019-04-17 13:22:16	87.165.59.10	10	Dermatologie		keine Antwort	keine Antwort	3	keine Antwort	sehr gut	gut	eher häufig	selten	Wunsch des Patienten			Medizinische Versorgungsqualität	Angebot besonderer diagnostischer und/oder therapeutischer Möglichkeiten							sehr zufrieden	trifft vollkommen zu	trifft vollkommen zu	trifft vollkommen zu	trifft eher	trifft eher nicht zu	eher selten	zufrieden	Ja, ganz sicher	trifft eher nicht zu	verbessert	die Wartezeit für meine Patienten kürzer wäre.							die Einführung (interdisziplinär-)intersektoraler klinischer Konferenzen.				Möglichkeit telemedizinischer Konsultationen von qualifizierte Krankenhausärzten
10667464867	225092629	2019-04-16 16:57:26	2019-04-16 17:06:48	213.202.217.139	21	Andere (bitte angeben)	Kinderchirurgie	eher selten	keine Antwort	30	eher häufig	gut	eher gut	eher selten	eher selten		Wohnortnähe des Patienten/ der Angehörigen	Fehlende Alternative		Angebot besonderer diagnostischer und/oder therapeutischer Möglichkeiten							eher zufrieden	trifft zu	trifft eher	trifft zu	keine Antwort	trifft überhaupt nicht zu	eher selten	zufrieden	Ja, wahrscheinlich	trifft zu	verschlechtert	die Wartezeit für meine Patienten kürzer wäre.	die Wartezeit auf Befundberichte bzw. Arztbriefe nach einem stationären Aufenthalt kürzer wäre.		die menschliche Zusammenarbeit besser funktionieren würde („auf Augenhöhe“).						eine engere Zusammenarbeit bei der prä- und/ oder poststationären Betreuung		Möglichkeit telemedizinischer Konsultationen von qualifizierte Krankenhausärzten
10667424173	225092394	2019-04-16 16:44:56	2019-04-16 16:58:03	185.22.142.226	21	Hämatologie / Onkologie		sehr selten	sehr selten	8	selten	gut	eher schlecht	eher selten	eher selten			Fehlende Alternative		Angebot besonderer diagnostischer und/oder therapeutischer Möglichkeiten							eher unzufrieden	trifft eher nicht zu	trifft eher	trifft eher	trifft nicht zu	trifft nicht zu	häufig	eher zufrieden	Ja, wahrscheinlich	trifft vollkommen zu	gleich geblieben		die Wartezeit auf Befundberichte bzw. Arztbriefe nach einem stationären Aufenthalt kürzer wäre.	die Qualität der medizinischen Behandlung besser wäre.	die menschliche Zusammenarbeit besser funktionieren würde („auf Augenhöhe“).						eine engere Zusammenarbeit bei der prä- und/ oder poststationären Betreuung	eine verbesserte IT-gestützte Kommunikation durch direkte Verbindung der Praxis IT-Systeme mit dem Krankenhausinformationssystem
10666832127	225092654	2019-04-16 12:08:11	2019-04-16 12:16:07	79.210.201.68	90	Psychiatrie		keine Antwort	keine Antwort	4	eher selten	sehr gut	eher schlecht	keine Antwort	keine Antwort	Wunsch des Patienten			Medizinische Versorgungsqualität	Angebot besonderer diagnostischer und/oder therapeutischer Möglichkeiten							eher zufrieden	trifft nicht zu	trifft nicht zu	trifft eher nicht zu	trifft überhaupt nicht zu	trifft überhaupt nicht zu	keine Antwort	eher zufrieden	Ja, wahrscheinlich	trifft eher zu	gleich geblieben	die Wartezeit für meine Patienten kürzer wäre.			die menschliche Zusammenarbeit besser funktionieren würde („auf Augenhöhe“).		poststationär eine Rücküberweisung der Patienten zeitnah erfolgen würde.			ein verbessertes Fortbildungsangebot (niedergelassene Ärzte + Krankenhausärzte)		eine verbesserte IT-gestützte Kommunikation durch direkte Verbindung der Praxis IT-Systeme mit dem Krankenhausinformationssystem	Möglichkeit telemedizinischer Konsultationen von qualifizierte Krankenhausärzten
10665586561	225092654	2019-04-15 21:54:55	2019-04-15 22:30:33	89.1.210.246	90	Psychiatrie		sehr selten	sehr selten	4	eher häufig	gut	eher schlecht	keine Antwort	keine Antwort			Fehlende Alternative		Angebot besonderer diagnostischer und/oder therapeutischer Möglichkeiten						ambulant nicht behandelbar	eher unzufrieden	trifft zu	trifft nicht zu	trifft zu	trifft überhaupt nicht zu	trifft überhaupt nicht zu	eher selten	zufrieden	Ja, wahrscheinlich	trifft vollkommen zu	gleich geblieben	die Wartezeit für meine Patienten kürzer wäre.	die Wartezeit auf Befundberichte bzw. Arztbriefe nach einem stationären Aufenthalt kürzer wäre.		die menschliche Zusammenarbeit besser funktionieren würde („auf Augenhöhe“).						eine engere Zusammenarbeit bei der prä- und/ oder poststationären Betreuung	eine verbesserte IT-gestützte Kommunikation durch direkte Verbindung der Praxis IT-Systeme mit dem Krankenhausinformationssystem	Möglichkeit telemedizinischer Konsultationen von qualifizierte Krankenhausärzten
10664961823	225092588	2019-04-15 18:17:00	2019-04-15 18:27:10	62.152.172.172	7	Hämatologie / Onkologie		eher selten	keine Antwort	4	häufig	gut	gut	keine Antwort	keine Antwort					Angebot besonderer diagnostischer und/oder therapeutischer Möglichkeiten							zufrieden	trifft zu	trifft eher	trifft zu	trifft eher nicht zu	keine Antwort	eher selten	zufrieden	Ja, wahrscheinlich	trifft nicht zu	deutlich verbessert						poststationär eine Rücküberweisung der Patienten zeitnah erfolgen würde.	die Patienten poststationär zeitnah an ihren Zuweiser zurückverwiesen und ambulant angebunden würden.				eine verbesserte IT-gestützte Kommunikation durch direkte Verbindung der Praxis IT-Systeme mit dem Krankenhausinformationssystem
10664811719	225092588	2019-04-15 17:31:03	2019-04-15 17:41:01	84.163.193.59	7	Psychiatrie		häufig	eher selten	3	häufig	gut	gut	eher selten	eher selten				Medizinische Versorgungsqualität	Angebot besonderer diagnostischer und/oder therapeutischer Möglichkeiten		Gute Zusammenarbeit mit den ärztlichen Kollegen im Krankenhaus					zufrieden	keine Antwort	keine Antwort	trifft eher	keine Antwort	keine Antwort	eher selten	zufrieden	Ja, wahrscheinlich	trifft eher nicht zu	gleich geblieben							die Patienten poststationär zeitnah an ihren Zuweiser zurückverwiesen und ambulant angebunden würden.	die Einführung (interdisziplinär-)intersektoraler klinischer Konferenzen.	ein verbessertes Fortbildungsangebot (niedergelassene Ärzte + Krankenhausärzte)	eine engere Zusammenarbeit bei der prä- und/ oder poststationären Betreuung
10664796348	225092629	2019-04-15 17:26:13	2019-04-15 17:35:08	84.138.233.43	14	Psychiatrie		sehr selten	sehr selten	12	eher selten	eher gut	eher gut	häufig	selten		Wohnortnähe des Patienten/ der Angehörigen										eher unzufrieden	trifft eher nicht zu	trifft eher nicht zu	trifft zu	trifft eher nicht zu	trifft überhaupt nicht zu	eher selten	eher zufrieden	Ja, wahrscheinlich	trifft zu	verschlechtert		die Wartezeit auf Befundberichte bzw. Arztbriefe nach einem stationären Aufenthalt kürzer wäre.		die menschliche Zusammenarbeit besser funktionieren würde („auf Augenhöhe“).	eine bessere Abstimmung der poststationären, medikamentösen Therapie erfolgen würde.					eine engere Zusammenarbeit bei der prä- und/ oder poststationären Betreuung	eine verbesserte IT-gestützte Kommunikation durch direkte Verbindung der Praxis IT-Systeme mit dem Krankenhausinformationssystem
10664006973	225092394	2019-04-15 11:16:56	2019-10-05 21:14:33	91.9.115.63	14	Andere (bitte angeben)	Pneumologie	eher selten	eher häufig	6	eher selten	gut	gut	eher häufig	eher selten				Medizinische Versorgungsqualität	Angebot besonderer diagnostischer und/oder therapeutischer Möglichkeiten				Selbst dort tätig gewesen			zufrieden	trifft zu	trifft eher	trifft vollkommen zu	trifft vollkommen zu	trifft überhaupt nicht zu	selten	zufrieden	Ja, ganz sicher	trifft eher nicht zu	verbessert		die Wartezeit auf Befundberichte bzw. Arztbriefe nach einem stationären Aufenthalt kürzer wäre.									eine verbesserte IT-gestützte Kommunikation durch direkte Verbindung der Praxis IT-Systeme mit dem Krankenhausinformationssystem
10663262678	225092679	2019-04-14 21:56:39	2019-10-05 21:40:06	31.18.147.191	0	Psychiatrie		keine Antwort	keine Antwort	2	keine Antwort	keine Antwort	keine Antwort	keine Antwort	keine Antwort											Psychiatrische Notfälle	unzufrieden	keine Antwort	keine Antwort	trifft nicht zu	trifft überhaupt nicht zu	trifft überhaupt nicht zu	keine Antwort	keine Antwort	Nein, eher nicht	trifft zu	gleich geblieben				die menschliche Zusammenarbeit besser funktionieren würde („auf Augenhöhe“).				die Einführung (interdisziplinär-)intersektoraler klinischer Konferenzen.	ein verbessertes Fortbildungsangebot (niedergelassene Ärzte + Krankenhausärzte)	eine engere Zusammenarbeit bei der prä- und/ oder poststationären Betreuung
10663098887	225092654	2019-04-14 18:45:13	2019-04-14 18:52:36	188.98.153.48	14	Unfallchirurgie / Orthopädie		eher selten	eher selten	14	häufig	eher gut	eher gut	häufig	häufig				Medizinische Versorgungsqualität								eher zufrieden	trifft eher	trifft eher	trifft eher	trifft eher	trifft eher	eher selten	zufrieden	Ja, wahrscheinlich	trifft eher nicht zu	gleich geblieben				die menschliche Zusammenarbeit besser funktionieren würde („auf Augenhöhe“).						eine engere Zusammenarbeit bei der prä- und/ oder poststationären Betreuung	eine verbesserte IT-gestützte Kommunikation durch direkte Verbindung der Praxis IT-Systeme mit dem Krankenhausinformationssystem
10663076221	225092654	2019-04-14 18:19:04	2019-04-14 18:28:22	79.192.20.133	1	Innere Medizin		eher selten	eher selten	1	häufig	eher gut	eher gut	eher häufig	eher selten	Wunsch des Patienten			Medizinische Versorgungsqualität	Angebot besonderer diagnostischer und/oder therapeutischer Möglichkeiten							eher zufrieden	trifft zu	trifft zu	trifft zu	trifft überhaupt nicht zu	trifft überhaupt nicht zu	eher selten	zufrieden	Ja, wahrscheinlich	trifft eher nicht zu	verbessert						poststationär eine Rücküberweisung der Patienten zeitnah erfolgen würde.					eine verbesserte IT-gestützte Kommunikation durch direkte Verbindung der Praxis IT-Systeme mit dem Krankenhausinformationssystem
10662937120	225092629	2019-04-14 15:37:35	2019-04-14 16:02:00	87.169.225.87	90	Augenheilkunde		keine Antwort	keine Antwort	1	keine Antwort	sehr gut	eher gut	selten	sehr selten				Medizinische Versorgungsqualität								sehr zufrieden	keine Antwort	keine Antwort	trifft vollkommen zu	trifft überhaupt nicht zu	trifft überhaupt nicht zu	sehr selten	sehr zufrieden	Ja, ganz sicher	trifft nicht zu	verbessert	die Wartezeit für meine Patienten kürzer wäre.
10662770180	225092629	2019-04-14 11:15:17	2019-04-14 11:24:20	93.192.76.197	7	Kardiologie		sehr häufig	sehr selten	4	häufig	sehr gut	sehr gut	sehr häufig	eher selten	Wunsch des Patienten				Angebot besonderer diagnostischer und/oder therapeutischer Möglichkeiten			Empfehlung von Kollegen				sehr zufrieden	keine Antwort	keine Antwort	trifft eher	trifft überhaupt nicht zu	trifft überhaupt nicht zu	eher selten	sehr zufrieden	Ja, ganz sicher	trifft nicht zu	verbessert				die menschliche Zusammenarbeit besser funktionieren würde („auf Augenhöhe“).						eine engere Zusammenarbeit bei der prä- und/ oder poststationären Betreuung
10662701585	225092553	2019-04-14 08:58:43	2019-04-14 09:22:54	91.48.35.156	3	Mund-Kiefer-Gesichtschirurgie		sehr häufig	sehr häufig	1	eher selten	gut	gut	eher selten	sehr selten	Wunsch des Patienten											zufrieden	trifft zu	trifft zu	trifft zu	trifft zu	trifft eher nicht zu	selten	zufrieden	Ja, wahrscheinlich	trifft eher nicht zu	gleich geblieben	die Wartezeit für meine Patienten kürzer wäre.
10661882120	225092654	2019-04-13 14:41:38	2019-04-13 15:02:37	178.6.251.144	7	Allgemeinchirurgie		häufig	häufig	3	eher häufig	gut	eher gut	eher selten	eher selten					Angebot besonderer diagnostischer und/oder therapeutischer Möglichkeiten							keine Antwort	keine Antwort	keine Antwort	keine Antwort	keine Antwort	keine Antwort	keine Antwort	keine Antwort	Ja, wahrscheinlich	trifft eher nicht zu	gleich geblieben	die Wartezeit für meine Patienten kürzer wäre.									eine engere Zusammenarbeit bei der prä- und/ oder poststationären Betreuung
10661865952	225092527	2019-04-13 14:23:54	2019-04-13 14:35:46	91.58.127.185	7	Mund-Kiefer-Gesichtschirurgie		keine Antwort	keine Antwort	12	eher selten	gut	eher gut	sehr selten	sehr selten	Wunsch des Patienten		Fehlende Alternative		Angebot besonderer diagnostischer und/oder therapeutischer Möglichkeiten							eher unzufrieden	trifft überhaupt nicht zu	trifft nicht zu	trifft nicht zu	trifft nicht zu	trifft überhaupt nicht zu	selten	eher zufrieden	Nein, eher nicht	trifft vollkommen zu	verschlechtert				die menschliche Zusammenarbeit besser funktionieren würde („auf Augenhöhe“).	eine bessere Abstimmung der poststationären, medikamentösen Therapie erfolgen würde.		die Patienten poststationär zeitnah an ihren Zuweiser zurückverwiesen und ambulant angebunden würden.			eine engere Zusammenarbeit bei der prä- und/ oder poststationären Betreuung	eine verbesserte IT-gestützte Kommunikation durch direkte Verbindung der Praxis IT-Systeme mit dem Krankenhausinformationssystem
10660241807	225092629	2019-04-12 17:36:56	2019-04-12 17:50:57	217.81.179.130	14	Gynäkologie		sehr selten	sehr selten	3	eher selten	sehr gut	schlecht	häufig	sehr selten				Medizinische Versorgungsqualität	Angebot besonderer diagnostischer und/oder therapeutischer Möglichkeiten							zufrieden	trifft überhaupt nicht zu	trifft überhaupt nicht zu	trifft eher	trifft überhaupt nicht zu	trifft überhaupt nicht zu	selten	zufrieden	Ja, wahrscheinlich	trifft zu	gleich geblieben		die Wartezeit auf Befundberichte bzw. Arztbriefe nach einem stationären Aufenthalt kürzer wäre.		die menschliche Zusammenarbeit besser funktionieren würde („auf Augenhöhe“).
10659938949	225092654	2019-04-12 15:48:36	2019-10-06 17:19:28	213.196.213.138	60	Andere (bitte angeben)	Psychosomatik	häufig	häufig	3	häufig	sehr gut	sehr gut	selten	sehr selten					Angebot besonderer diagnostischer und/oder therapeutischer Möglichkeiten	Qualität der pflegerischen Betreuung	Gute Zusammenarbeit mit den ärztlichen Kollegen im Krankenhaus					sehr zufrieden	trifft zu	keine Antwort	trifft zu	trifft zu	keine Antwort	häufig	zufrieden	Ja, ganz sicher	trifft überhaupt nicht zu	gleich geblieben	die Wartezeit für meine Patienten kürzer wäre.	die Wartezeit auf Befundberichte bzw. Arztbriefe nach einem stationären Aufenthalt kürzer wäre.									eine verbesserte IT-gestützte Kommunikation durch direkte Verbindung der Praxis IT-Systeme mit dem Krankenhausinformationssystem
10658019876	225092588	2019-04-11 20:30:22	2019-04-11 20:55:13	149.172.28.215	100	Psychiatrie		keine Antwort	keine Antwort	4	keine Antwort	eher gut	eher gut	häufig	eher selten					Angebot besonderer diagnostischer und/oder therapeutischer Möglichkeiten							eher unzufrieden	trifft eher nicht zu	trifft eher nicht zu	trifft eher	trifft eher	trifft eher nicht zu	keine Antwort	keine Antwort	Nein, eher nicht	trifft eher zu	gleich geblieben	die Wartezeit für meine Patienten kürzer wäre.
10657041733	225092527	2019-04-11 14:48:50	2019-04-11 14:56:21	78.94.197.225	30	Mund-Kiefer-Gesichtschirurgie		sehr häufig	sehr häufig	3	eher häufig	eher gut	eher gut	eher häufig	häufig							Gute Zusammenarbeit mit den ärztlichen Kollegen im Krankenhaus	Empfehlung von Kollegen				zufrieden	trifft zu	trifft zu	trifft zu	trifft zu	trifft zu	eher selten	zufrieden	Ja, wahrscheinlich	trifft zu	verbessert	die Wartezeit für meine Patienten kürzer wäre.			die menschliche Zusammenarbeit besser funktionieren würde („auf Augenhöhe“).			die Patienten poststationär zeitnah an ihren Zuweiser zurückverwiesen und ambulant angebunden würden.	die Einführung (interdisziplinär-)intersektoraler klinischer Konferenzen.			eine verbesserte IT-gestützte Kommunikation durch direkte Verbindung der Praxis IT-Systeme mit dem Krankenhausinformationssystem
10656935776	225092527	2019-04-11 14:03:25	2019-04-11 14:13:28	80.130.88.35	4	Mund-Kiefer-Gesichtschirurgie		eher selten	keine Antwort	2	eher häufig	gut	eher gut	eher selten	keine Antwort			Fehlende Alternative	Medizinische Versorgungsqualität	Angebot besonderer diagnostischer und/oder therapeutischer Möglichkeiten							eher zufrieden	trifft eher nicht zu	trifft nicht zu	trifft überhaupt nicht zu	trifft eher nicht zu	keine Antwort	eher selten	zufrieden	Ja, wahrscheinlich	trifft eher zu	gleich geblieben				die menschliche Zusammenarbeit besser funktionieren würde („auf Augenhöhe“).			die Patienten poststationär zeitnah an ihren Zuweiser zurückverwiesen und ambulant angebunden würden.		ein verbessertes Fortbildungsangebot (niedergelassene Ärzte + Krankenhausärzte)
10655446120	225092679	2019-04-10 22:01:03	2019-04-10 22:21:37	80.187.119.49	10	Gynäkologie		sehr selten	sehr selten	6	selten	gut	eher gut	eher selten	sehr selten	Wunsch des Patienten	Wohnortnähe des Patienten/ der Angehörigen			Angebot besonderer diagnostischer und/oder therapeutischer Möglichkeiten							eher unzufrieden	trifft nicht zu	trifft eher nicht zu	trifft zu	trifft überhaupt nicht zu	keine Antwort	eher selten	zufrieden	Ja, wahrscheinlich	trifft zu	gleich geblieben		die Wartezeit auf Befundberichte bzw. Arztbriefe nach einem stationären Aufenthalt kürzer wäre.		die menschliche Zusammenarbeit besser funktionieren würde („auf Augenhöhe“).						eine engere Zusammenarbeit bei der prä- und/ oder poststationären Betreuung
10655388230	225092679	2019-04-10 21:40:13	2019-04-10 21:59:00	87.140.10.44	7	Kardiologie		eher häufig	keine Antwort	2	sehr häufig	sehr gut	gut	eher selten	sehr selten			Fehlende Alternative	Medizinische Versorgungsqualität	Angebot besonderer diagnostischer und/oder therapeutischer Möglichkeiten							zufrieden	trifft vollkommen zu	trifft zu	trifft zu	keine Antwort	keine Antwort	eher selten	eher zufrieden	Ja, wahrscheinlich	trifft eher nicht zu	gleich geblieben		die Wartezeit auf Befundberichte bzw. Arztbriefe nach einem stationären Aufenthalt kürzer wäre.										Möglichkeit telemedizinischer Konsultationen von qualifizierte Krankenhausärzten
10655294705	225092679	2019-04-10 21:06:11	2019-04-10 21:20:47	77.21.133.53	42	Gynäkologie		keine Antwort	selten	2	selten	sehr gut	sehr gut	sehr selten	sehr selten	Wunsch des Patienten			Medizinische Versorgungsqualität	Angebot besonderer diagnostischer und/oder therapeutischer Möglichkeiten							zufrieden	trifft zu	trifft zu	trifft vollkommen zu	keine Antwort	keine Antwort	sehr selten	sehr zufrieden	Ja, wahrscheinlich	trifft eher nicht zu	gleich geblieben	die Wartezeit für meine Patienten kürzer wäre.	die Wartezeit auf Befundberichte bzw. Arztbriefe nach einem stationären Aufenthalt kürzer wäre.									eine verbesserte IT-gestützte Kommunikation durch direkte Verbindung der Praxis IT-Systeme mit dem Krankenhausinformationssystem	Möglichkeit telemedizinischer Konsultationen von qualifizierte Krankenhausärzten
10655073420	225092679	2019-04-10 19:45:00	2019-04-10 19:57:24	89.204.138.244	5	Hämatologie / Onkologie		eher häufig	sehr selten	6	häufig	gut	eher gut	eher häufig	sehr selten			Fehlende Alternative		Angebot besonderer diagnostischer und/oder therapeutischer Möglichkeiten							zufrieden	trifft eher nicht zu	trifft überhaupt nicht zu	trifft eher	trifft überhaupt nicht zu	trifft überhaupt nicht zu	eher selten	zufrieden	Ja, wahrscheinlich	trifft eher nicht zu	verbessert	die Wartezeit für meine Patienten kürzer wäre.			die menschliche Zusammenarbeit besser funktionieren würde („auf Augenhöhe“).			die Patienten poststationär zeitnah an ihren Zuweiser zurückverwiesen und ambulant angebunden würden.			eine engere Zusammenarbeit bei der prä- und/ oder poststationären Betreuung
10655022078	225092553	2019-04-10 19:26:42	2019-04-10 19:39:33	109.193.81.39	5	Innere Medizin		selten	sehr selten	3	selten	gut	keine Antwort	eher häufig	eher selten	Wunsch des Patienten			Medizinische Versorgungsqualität	Angebot besonderer diagnostischer und/oder therapeutischer Möglichkeiten							eher unzufrieden	trifft überhaupt nicht zu	trifft überhaupt nicht zu	trifft überhaupt nicht zu	trifft überhaupt nicht zu	trifft überhaupt nicht zu	eher selten	zufrieden	Ja, wahrscheinlich	trifft vollkommen zu	gleich geblieben		die Wartezeit auf Befundberichte bzw. Arztbriefe nach einem stationären Aufenthalt kürzer wäre.		die menschliche Zusammenarbeit besser funktionieren würde („auf Augenhöhe“).		poststationär eine Rücküberweisung der Patienten zeitnah erfolgen würde.			ein verbessertes Fortbildungsangebot (niedergelassene Ärzte + Krankenhausärzte)	eine engere Zusammenarbeit bei der prä- und/ oder poststationären Betreuung
10654751356	225092629	2019-04-10 17:54:00	2019-06-26 11:33:42	87.179.229.123	20	Unfallchirurgie / Orthopädie		sehr selten	sehr selten	2	selten	gut	eher schlecht	häufig	eher häufig	Wunsch des Patienten	Wohnortnähe des Patienten/ der Angehörigen	Fehlende Alternative									eher unzufrieden	trifft überhaupt nicht zu	trifft überhaupt nicht zu	trifft überhaupt nicht zu	trifft nicht zu	trifft überhaupt nicht zu	eher selten	eher zufrieden	Nein, eher nicht	trifft vollkommen zu	gleich geblieben				die menschliche Zusammenarbeit besser funktionieren würde („auf Augenhöhe“).	eine bessere Abstimmung der poststationären, medikamentösen Therapie erfolgen würde.		die Patienten poststationär zeitnah an ihren Zuweiser zurückverwiesen und ambulant angebunden würden.			eine engere Zusammenarbeit bei der prä- und/ oder poststationären Betreuung	eine verbesserte IT-gestützte Kommunikation durch direkte Verbindung der Praxis IT-Systeme mit dem Krankenhausinformationssystem
10654725324	225092588	2019-04-10 17:45:24	2019-04-10 18:05:37	46.92.199.36	14	Hals-Nasen-Ohren-Heilkunde		häufig	häufig	2	häufig	gut	gut	eher häufig	eher selten	Wunsch des Patienten			Medizinische Versorgungsqualität	Angebot besonderer diagnostischer und/oder therapeutischer Möglichkeiten							zufrieden	trifft eher	trifft eher	trifft eher	keine Antwort	keine Antwort	eher selten	zufrieden	Ja, ganz sicher	trifft eher nicht zu	gleich geblieben					eine bessere Abstimmung der poststationären, medikamentösen Therapie erfolgen würde.		die Patienten poststationär zeitnah an ihren Zuweiser zurückverwiesen und ambulant angebunden würden.	die Einführung (interdisziplinär-)intersektoraler klinischer Konferenzen.	ein verbessertes Fortbildungsangebot (niedergelassene Ärzte + Krankenhausärzte)	eine engere Zusammenarbeit bei der prä- und/ oder poststationären Betreuung
10654184485	225092654	2019-04-10 14:39:58	2019-04-10 14:57:30	84.171.74.194	21	Urologie		sehr selten	sehr selten	3	selten	eher gut	eher schlecht	sehr häufig	eher selten	Wunsch des Patienten			Medizinische Versorgungsqualität	Angebot besonderer diagnostischer und/oder therapeutischer Möglichkeiten							eher zufrieden	trifft nicht zu	trifft eher nicht zu	trifft zu	keine Antwort	trifft überhaupt nicht zu	eher häufig	eher zufrieden	Ja, wahrscheinlich	trifft eher zu	verbessert				die menschliche Zusammenarbeit besser funktionieren würde („auf Augenhöhe“).		poststationär eine Rücküberweisung der Patienten zeitnah erfolgen würde.		die Einführung (interdisziplinär-)intersektoraler klinischer Konferenzen.		eine engere Zusammenarbeit bei der prä- und/ oder poststationären Betreuung
10654086760	225092654	2019-04-10 13:56:27	2019-04-10 14:06:43	80.64.181.97	20	Gynäkologie		eher selten	eher selten	2	eher selten	gut	gut	eher selten	eher selten	Wunsch des Patienten			Medizinische Versorgungsqualität	Angebot besonderer diagnostischer und/oder therapeutischer Möglichkeiten							zufrieden	trifft zu	trifft zu	trifft vollkommen zu	trifft zu	trifft eher	selten	zufrieden	Ja, wahrscheinlich	trifft eher nicht zu	verbessert				die menschliche Zusammenarbeit besser funktionieren würde („auf Augenhöhe“).			die Patienten poststationär zeitnah an ihren Zuweiser zurückverwiesen und ambulant angebunden würden.			eine engere Zusammenarbeit bei der prä- und/ oder poststationären Betreuung
10653788929	225092629	2019-04-10 10:53:14	2019-10-06 17:17:28	141.50.113.139	14	Andere (bitte angeben)	Psychosomatik	eher selten	eher selten	4	eher häufig	eher gut	gut	eher selten	eher selten	Wunsch des Patienten						Gute Zusammenarbeit mit den ärztlichen Kollegen im Krankenhaus		Selbst dort tätig gewesen			eher zufrieden	trifft eher nicht zu	trifft eher nicht zu	trifft nicht zu	trifft nicht zu	trifft nicht zu	eher selten	zufrieden	Ja, wahrscheinlich	trifft eher zu	gleich geblieben	die Wartezeit für meine Patienten kürzer wäre.	die Wartezeit auf Befundberichte bzw. Arztbriefe nach einem stationären Aufenthalt kürzer wäre.		die menschliche Zusammenarbeit besser funktionieren würde („auf Augenhöhe“).				die Einführung (interdisziplinär-)intersektoraler klinischer Konferenzen.	ein verbessertes Fortbildungsangebot (niedergelassene Ärzte + Krankenhausärzte)			Möglichkeit telemedizinischer Konsultationen von qualifizierte Krankenhausärzten
10653426158	225092679	2019-04-10 06:11:30	2019-04-10 06:24:15	203.160.71.12	14	Gastroenterologie		eher häufig	sehr häufig	2	eher häufig	gut	eher gut	keine Antwort	keine Antwort					Angebot besonderer diagnostischer und/oder therapeutischer Möglichkeiten							zufrieden	keine Antwort	keine Antwort	trifft eher nicht zu	trifft überhaupt nicht zu	trifft überhaupt nicht zu	eher selten	zufrieden	Ja, wahrscheinlich	keine Antwort	verbessert	die Wartezeit für meine Patienten kürzer wäre.	die Wartezeit auf Befundberichte bzw. Arztbriefe nach einem stationären Aufenthalt kürzer wäre.							ein verbessertes Fortbildungsangebot (niedergelassene Ärzte + Krankenhausärzte)
10652432669	225092679	2019-04-09 21:11:25	2019-04-09 21:23:00	217.254.132.94	14	Innere Medizin		sehr selten	sehr selten	2	eher selten	eher gut	eher gut	eher häufig	eher selten				Medizinische Versorgungsqualität	Angebot besonderer diagnostischer und/oder therapeutischer Möglichkeiten							eher unzufrieden	trifft eher	trifft eher	trifft zu	trifft überhaupt nicht zu	trifft überhaupt nicht zu	eher häufig	eher zufrieden	Ja, wahrscheinlich	trifft zu	verschlechtert				die menschliche Zusammenarbeit besser funktionieren würde („auf Augenhöhe“).	eine bessere Abstimmung der poststationären, medikamentösen Therapie erfolgen würde.						eine verbesserte IT-gestützte Kommunikation durch direkte Verbindung der Praxis IT-Systeme mit dem Krankenhausinformationssystem	Möglichkeit telemedizinischer Konsultationen von qualifizierte Krankenhausärzten
10652420726	225092679	2019-04-09 21:06:44	2019-04-09 21:22:27	79.240.124.118	5	Gynäkologie		sehr selten	selten	2	keine Antwort	gut	eher schlecht	sehr selten	keine Antwort			Fehlende Alternative	Medizinische Versorgungsqualität	Angebot besonderer diagnostischer und/oder therapeutischer Möglichkeiten							eher zufrieden	trifft nicht zu	keine Antwort	trifft eher	trifft überhaupt nicht zu	trifft überhaupt nicht zu	selten	zufrieden	Ja, wahrscheinlich	trifft eher zu	gleich geblieben				die menschliche Zusammenarbeit besser funktionieren würde („auf Augenhöhe“).					ein verbessertes Fortbildungsangebot (niedergelassene Ärzte + Krankenhausärzte)
10652363780	225092679	2019-04-09 20:46:40	2019-04-09 21:07:54	93.181.29.249	8	Innere Medizin		sehr häufig	sehr häufig	2	häufig	sehr gut	sehr gut	selten	sehr selten				Medizinische Versorgungsqualität			Gute Zusammenarbeit mit den ärztlichen Kollegen im Krankenhaus					sehr zufrieden	trifft eher	trifft eher	trifft zu	keine Antwort	keine Antwort	sehr selten	sehr zufrieden	Ja, ganz sicher	trifft eher nicht zu	deutlich verbessert						poststationär eine Rücküberweisung der Patienten zeitnah erfolgen würde.
10652343424	225092654	2019-04-09 20:38:45	2019-04-09 20:58:39	80.130.151.4	7	Urologie		häufig	häufig	2	häufig	gut	gut	sehr häufig	eher selten	Wunsch des Patienten			Medizinische Versorgungsqualität						Ruf des Krankenhauses insgesamt		zufrieden	trifft eher	trifft eher	trifft zu	trifft eher	trifft eher	eher selten	zufrieden	Ja, ganz sicher	trifft eher nicht zu	deutlich verbessert			die Qualität der medizinischen Behandlung besser wäre.	die menschliche Zusammenarbeit besser funktionieren würde („auf Augenhöhe“).		poststationär eine Rücküberweisung der Patienten zeitnah erfolgen würde.				eine engere Zusammenarbeit bei der prä- und/ oder poststationären Betreuung		Möglichkeit telemedizinischer Konsultationen von qualifizierte Krankenhausärzten
10652241673	225092654	2019-04-09 20:03:06	2019-04-09 20:12:44	217.231.179.134	42	Augenheilkunde		eher selten	eher selten	14	eher selten	eher gut	eher gut	eher selten	selten					Angebot besonderer diagnostischer und/oder therapeutischer Möglichkeiten							eher zufrieden	trifft eher	trifft eher nicht zu	trifft vollkommen zu	trifft nicht zu	trifft nicht zu	eher selten	eher zufrieden	Ja, wahrscheinlich	trifft eher zu	verbessert	die Wartezeit für meine Patienten kürzer wäre.		die Qualität der medizinischen Behandlung besser wäre.									Möglichkeit telemedizinischer Konsultationen von qualifizierte Krankenhausärzten
10652197106	225092654	2019-04-09 19:47:32	2019-04-09 19:59:12	80.141.190.150	30	Andere (bitte angeben)	Chirurgie	keine Antwort	sehr selten	4	sehr selten	sehr gut	eher gut	keine Antwort	keine Antwort				Medizinische Versorgungsqualität	Angebot besonderer diagnostischer und/oder therapeutischer Möglichkeiten							eher unzufrieden	trifft überhaupt nicht zu	trifft überhaupt nicht zu	trifft überhaupt nicht zu	trifft überhaupt nicht zu	trifft überhaupt nicht zu	eher selten	eher zufrieden	Nein, eher nicht	trifft vollkommen zu	gleich geblieben		die Wartezeit auf Befundberichte bzw. Arztbriefe nach einem stationären Aufenthalt kürzer wäre.		die menschliche Zusammenarbeit besser funktionieren würde („auf Augenhöhe“).							eine verbesserte IT-gestützte Kommunikation durch direkte Verbindung der Praxis IT-Systeme mit dem Krankenhausinformationssystem
10651882851	225092654	2019-04-09 18:03:02	2019-04-09 18:28:39	95.223.219.154	90	Psychiatrie		sehr selten	keine Antwort	12	selten	eher gut	eher gut	keine Antwort	keine Antwort											Zuständige Klinik	eher zufrieden	trifft eher nicht zu	trifft eher nicht zu	trifft eher nicht zu	keine Antwort	trifft überhaupt nicht zu	keine Antwort	eher zufrieden	Ja, wahrscheinlich	trifft zu	gleich geblieben	die Wartezeit für meine Patienten kürzer wäre.	die Wartezeit auf Befundberichte bzw. Arztbriefe nach einem stationären Aufenthalt kürzer wäre.		die menschliche Zusammenarbeit besser funktionieren würde („auf Augenhöhe“).					ein verbessertes Fortbildungsangebot (niedergelassene Ärzte + Krankenhausärzte)	eine engere Zusammenarbeit bei der prä- und/ oder poststationären Betreuung
10651778290	225092629	2019-04-09 17:30:44	2019-04-09 17:47:36	79.211.27.45	5	Neurochirurgie		sehr selten	sehr selten	3	eher selten	gut	eher gut	eher häufig	eher häufig		Wohnortnähe des Patienten/ der Angehörigen		Medizinische Versorgungsqualität					Selbst dort tätig gewesen			eher zufrieden	trifft überhaupt nicht zu	trifft überhaupt nicht zu	trifft eher	trifft überhaupt nicht zu	trifft überhaupt nicht zu	eher selten	eher zufrieden	Ja, wahrscheinlich	trifft eher zu	verschlechtert		die Wartezeit auf Befundberichte bzw. Arztbriefe nach einem stationären Aufenthalt kürzer wäre.			eine bessere Abstimmung der poststationären, medikamentösen Therapie erfolgen würde.						eine verbesserte IT-gestützte Kommunikation durch direkte Verbindung der Praxis IT-Systeme mit dem Krankenhausinformationssystem	Möglichkeit telemedizinischer Konsultationen von qualifizierte Krankenhausärzten
10651550865	225092679	2019-04-09 16:16:04	2019-04-09 16:26:12	194.208.63.44	7	Gynäkologie		eher selten	selten	1	eher selten	eher schlecht	eher schlecht	häufig	eher selten	Wunsch des Patienten		Fehlende Alternative	Medizinische Versorgungsqualität								eher unzufrieden	trifft nicht zu	trifft nicht zu	trifft zu	trifft nicht zu	trifft überhaupt nicht zu	selten	eher zufrieden	Ja, wahrscheinlich	trifft eher zu	verschlechtert		die Wartezeit auf Befundberichte bzw. Arztbriefe nach einem stationären Aufenthalt kürzer wäre.		die menschliche Zusammenarbeit besser funktionieren würde („auf Augenhöhe“).						eine engere Zusammenarbeit bei der prä- und/ oder poststationären Betreuung
10651407279	225092679	2019-04-09 15:28:16	2019-04-09 15:39:57	95.90.181.109	10	Kinder- und Jugendpsychiatrie		eher selten	eher selten	4	eher selten	eher gut	eher gut	keine Antwort	keine Antwort			Fehlende Alternative		Angebot besonderer diagnostischer und/oder therapeutischer Möglichkeiten		Gute Zusammenarbeit mit den ärztlichen Kollegen im Krankenhaus					eher zufrieden	trifft eher nicht zu	trifft eher nicht zu	trifft eher	trifft nicht zu	trifft nicht zu	häufig	zufrieden	Ja, wahrscheinlich	trifft eher zu	verbessert	die Wartezeit für meine Patienten kürzer wäre.				eine bessere Abstimmung der poststationären, medikamentösen Therapie erfolgen würde.	poststationär eine Rücküberweisung der Patienten zeitnah erfolgen würde.		die Einführung (interdisziplinär-)intersektoraler klinischer Konferenzen.	ein verbessertes Fortbildungsangebot (niedergelassene Ärzte + Krankenhausärzte)	eine engere Zusammenarbeit bei der prä- und/ oder poststationären Betreuung
10651400270	225092679	2019-04-09 15:25:53	2019-04-09 15:35:38	93.216.90.189	70	Innere Medizin		eher häufig	sehr selten	4	sehr selten	eher gut	eher gut	keine Antwort	eher selten	Wunsch des Patienten		Fehlende Alternative		Angebot besonderer diagnostischer und/oder therapeutischer Möglichkeiten							eher zufrieden	trifft überhaupt nicht zu	trifft überhaupt nicht zu	trifft überhaupt nicht zu	trifft überhaupt nicht zu	trifft überhaupt nicht zu	eher selten	eher zufrieden	Ja, ganz sicher	trifft vollkommen zu	verbessert	die Wartezeit für meine Patienten kürzer wäre.			die menschliche Zusammenarbeit besser funktionieren würde („auf Augenhöhe“).					ein verbessertes Fortbildungsangebot (niedergelassene Ärzte + Krankenhausärzte)
10651139332	225092679	2019-04-09 13:41:46	2019-04-09 13:48:46	84.174.87.122	10	Unfallchirurgie / Orthopädie		selten	eher selten	2	eher häufig	gut	gut	eher selten	sehr selten				Medizinische Versorgungsqualität			Gute Zusammenarbeit mit den ärztlichen Kollegen im Krankenhaus			Ruf des Krankenhauses insgesamt		zufrieden	trifft zu	trifft eher	trifft zu	keine Antwort	keine Antwort	sehr selten	zufrieden	Ja, wahrscheinlich	trifft eher zu	verbessert		die Wartezeit auf Befundberichte bzw. Arztbriefe nach einem stationären Aufenthalt kürzer wäre.				poststationär eine Rücküberweisung der Patienten zeitnah erfolgen würde.			ein verbessertes Fortbildungsangebot (niedergelassene Ärzte + Krankenhausärzte)	eine engere Zusammenarbeit bei der prä- und/ oder poststationären Betreuung
10651009599	225092438	2019-04-09 12:38:23	2019-04-09 12:52:47	87.182.227.40	7	Mund-Kiefer-Gesichtschirurgie		eher selten	eher selten	8	eher häufig	eher schlecht	eher schlecht	selten	sehr selten			Fehlende Alternative									eher unzufrieden	trifft eher nicht zu	trifft eher nicht zu	trifft eher nicht zu	trifft eher nicht zu	trifft nicht zu	eher selten	eher unzufrieden	Nein, eher nicht	trifft eher zu	gleich geblieben	die Wartezeit für meine Patienten kürzer wäre.		die Qualität der medizinischen Behandlung besser wäre.						ein verbessertes Fortbildungsangebot (niedergelassene Ärzte + Krankenhausärzte)		eine verbesserte IT-gestützte Kommunikation durch direkte Verbindung der Praxis IT-Systeme mit dem Krankenhausinformationssystem
10650969693	225092654	2019-04-09 12:13:12	2019-04-09 12:38:46	148.251.201.81	21	Neurochirurgie		häufig	sehr selten	4	sehr häufig	gut	gut	eher häufig	eher selten				Medizinische Versorgungsqualität			Gute Zusammenarbeit mit den ärztlichen Kollegen im Krankenhaus					zufrieden	keine Antwort	keine Antwort	trifft eher	trifft überhaupt nicht zu	keine Antwort	sehr selten	zufrieden	Ja, ganz sicher	trifft überhaupt nicht zu	verbessert					eine bessere Abstimmung der poststationären, medikamentösen Therapie erfolgen würde.			die Einführung (interdisziplinär-)intersektoraler klinischer Konferenzen.
10650957480	225092679	2019-04-09 12:04:32	2019-04-09 12:17:07	80.153.111.199	20	Neurochirurgie		sehr selten	sehr selten	2	eher selten	gut	eher gut	selten	sehr selten					Angebot besonderer diagnostischer und/oder therapeutischer Möglichkeiten							eher zufrieden	trifft eher	trifft eher	trifft zu	trifft eher	trifft eher nicht zu	eher selten	eher zufrieden	Ja, wahrscheinlich	trifft zu	gleich geblieben				die menschliche Zusammenarbeit besser funktionieren würde („auf Augenhöhe“).		poststationär eine Rücküberweisung der Patienten zeitnah erfolgen würde.		die Einführung (interdisziplinär-)intersektoraler klinischer Konferenzen.
10650923313	225092679	2019-04-09 11:42:55	2019-04-09 11:53:25	195.52.202.210	30	Unfallchirurgie / Orthopädie		sehr häufig	häufig	4	eher häufig	sehr gut	eher gut	eher selten	eher selten	Wunsch des Patienten	Wohnortnähe des Patienten/ der Angehörigen			Angebot besonderer diagnostischer und/oder therapeutischer Möglichkeiten							zufrieden	trifft zu	trifft eher	trifft zu	keine Antwort	trifft eher nicht zu	selten	zufrieden	Ja, wahrscheinlich	trifft nicht zu	gleich geblieben				die menschliche Zusammenarbeit besser funktionieren würde („auf Augenhöhe“).						eine engere Zusammenarbeit bei der prä- und/ oder poststationären Betreuung	eine verbesserte IT-gestützte Kommunikation durch direkte Verbindung der Praxis IT-Systeme mit dem Krankenhausinformationssystem
10650898068	225092654	2019-04-09 11:25:32	2019-04-09 11:54:14	85.197.21.115	14	Psychiatrie		keine Antwort	eher selten	4	sehr häufig	sehr gut	sehr gut	sehr selten	eher selten	Wunsch des Patienten				Angebot besonderer diagnostischer und/oder therapeutischer Möglichkeiten				Selbst dort tätig gewesen			zufrieden	trifft zu	trifft zu	trifft zu	keine Antwort	keine Antwort	selten	zufrieden	Ja, ganz sicher	trifft nicht zu	verbessert	die Wartezeit für meine Patienten kürzer wäre.				eine bessere Abstimmung der poststationären, medikamentösen Therapie erfolgen würde.	poststationär eine Rücküberweisung der Patienten zeitnah erfolgen würde.			ein verbessertes Fortbildungsangebot (niedergelassene Ärzte + Krankenhausärzte)	eine engere Zusammenarbeit bei der prä- und/ oder poststationären Betreuung
10650861979	225092679	2019-04-09 11:01:47	2019-04-09 11:18:27	93.193.34.29	4	Unfallchirurgie / Orthopädie		keine Antwort	keine Antwort	12	sehr selten	eher gut	keine Antwort	eher selten	eher selten					Angebot besonderer diagnostischer und/oder therapeutischer Möglichkeiten							unzufrieden	keine Antwort	keine Antwort	trifft eher	trifft überhaupt nicht zu	trifft überhaupt nicht zu	eher selten	zufrieden	Ja, wahrscheinlich	trifft eher zu	gleich geblieben	die Wartezeit für meine Patienten kürzer wäre.			die menschliche Zusammenarbeit besser funktionieren würde („auf Augenhöhe“).	eine bessere Abstimmung der poststationären, medikamentösen Therapie erfolgen würde.					eine engere Zusammenarbeit bei der prä- und/ oder poststationären Betreuung
10650694283	225092679	2019-04-09 08:59:33	2019-04-09 09:17:12	217.254.126.87	30	Neurochirurgie		sehr selten	sehr selten	3	selten	eher gut	schlecht	sehr häufig	häufig			Fehlende Alternative		Angebot besonderer diagnostischer und/oder therapeutischer Möglichkeiten							eher unzufrieden	trifft zu	trifft überhaupt nicht zu	trifft eher nicht zu	trifft überhaupt nicht zu	trifft überhaupt nicht zu	eher selten	eher zufrieden	Nein, eher nicht	trifft vollkommen zu	gleich geblieben	die Wartezeit für meine Patienten kürzer wäre.		die Qualität der medizinischen Behandlung besser wäre.	die menschliche Zusammenarbeit besser funktionieren würde („auf Augenhöhe“).
10650693241	225092654	2019-04-09 08:58:37	2019-10-06 17:15:31	2.206.39.84	100	Andere (bitte angeben)	Psychosomatik und Psychotherapie	eher häufig	eher häufig	1	keine Antwort	gut	sehr gut	sehr selten	sehr selten					Angebot besonderer diagnostischer und/oder therapeutischer Möglichkeiten		Gute Zusammenarbeit mit den ärztlichen Kollegen im Krankenhaus		Selbst dort tätig gewesen			zufrieden	trifft zu	trifft zu	trifft zu	trifft zu	keine Antwort	sehr selten	sehr zufrieden	Ja, ganz sicher	trifft überhaupt nicht zu	verbessert	die Wartezeit für meine Patienten kürzer wäre.
10650688859	225092679	2019-04-09 08:55:02	2019-04-09 09:44:18	91.32.13.139	14	Kardiologie		eher selten	selten	1	eher häufig	sehr gut	gut	sehr selten	sehr selten			Fehlende Alternative	Medizinische Versorgungsqualität	Angebot besonderer diagnostischer und/oder therapeutischer Möglichkeiten							zufrieden	trifft zu	trifft zu	trifft eher nicht zu	trifft nicht zu	trifft überhaupt nicht zu	selten	sehr zufrieden	Ja, ganz sicher	trifft nicht zu	gleich geblieben	die Wartezeit für meine Patienten kürzer wäre.										eine verbesserte IT-gestützte Kommunikation durch direkte Verbindung der Praxis IT-Systeme mit dem Krankenhausinformationssystem
10650679252	225092654	2019-04-09 08:47:18	2019-04-09 08:55:38	91.59.9.109	10	Allgemeinchirurgie		selten	sehr selten	2	sehr häufig	sehr gut	gut	häufig	eher selten				Medizinische Versorgungsqualität	Angebot besonderer diagnostischer und/oder therapeutischer Möglichkeiten							zufrieden	trifft eher	trifft eher	trifft zu	trifft zu	trifft zu	eher selten	zufrieden	Ja, ganz sicher	trifft eher zu	deutlich verbessert		die Wartezeit auf Befundberichte bzw. Arztbriefe nach einem stationären Aufenthalt kürzer wäre.				poststationär eine Rücküberweisung der Patienten zeitnah erfolgen würde.		die Einführung (interdisziplinär-)intersektoraler klinischer Konferenzen.		eine engere Zusammenarbeit bei der prä- und/ oder poststationären Betreuung
10650672458	225092679	2019-04-09 08:41:37	2019-07-01 09:33:47	80.153.92.34	7	Andere (bitte angeben)	Visceralchirurgie	eher selten	keine Antwort	1	eher häufig	sehr gut	eher gut	sehr häufig	eher selten				Medizinische Versorgungsqualität	Angebot besonderer diagnostischer und/oder therapeutischer Möglichkeiten							zufrieden	trifft eher nicht zu	trifft eher nicht zu	trifft zu	trifft überhaupt nicht zu	trifft überhaupt nicht zu	eher häufig	eher zufrieden	Ja, wahrscheinlich	trifft eher zu	verbessert					eine bessere Abstimmung der poststationären, medikamentösen Therapie erfolgen würde.		die Patienten poststationär zeitnah an ihren Zuweiser zurückverwiesen und ambulant angebunden würden.				eine verbesserte IT-gestützte Kommunikation durch direkte Verbindung der Praxis IT-Systeme mit dem Krankenhausinformationssystem
10650671900	225092679	2019-04-09 08:40:17	2019-04-09 08:55:39	80.153.146.146	30	Kinder- und Jugendmedizin		sehr selten	sehr selten	12	sehr selten	gut	sehr schlecht	eher selten	sehr selten		Wohnortnähe des Patienten/ der Angehörigen	Fehlende Alternative		Angebot besonderer diagnostischer und/oder therapeutischer Möglichkeiten							sehr unzufrieden	trifft überhaupt nicht zu	trifft überhaupt nicht zu	trifft eher nicht zu	trifft überhaupt nicht zu	trifft überhaupt nicht zu	eher selten	eher unzufrieden	Nein, eher nicht	trifft vollkommen zu	gleich geblieben	die Wartezeit für meine Patienten kürzer wäre.	die Wartezeit auf Befundberichte bzw. Arztbriefe nach einem stationären Aufenthalt kürzer wäre.		die menschliche Zusammenarbeit besser funktionieren würde („auf Augenhöhe“).						eine engere Zusammenarbeit bei der prä- und/ oder poststationären Betreuung
10650663409	225092629	2019-04-09 08:34:29	2019-04-09 08:52:36	84.173.66.37	30	Psychiatrie		sehr selten	sehr selten	21	keine Antwort	eher schlecht	eher schlecht	selten	sehr selten					Angebot besonderer diagnostischer und/oder therapeutischer Möglichkeiten							eher unzufrieden	trifft überhaupt nicht zu	keine Antwort	trifft eher	trifft überhaupt nicht zu	trifft überhaupt nicht zu	häufig	eher unzufrieden	Nein, eher nicht	trifft zu	gleich geblieben	die Wartezeit für meine Patienten kürzer wäre.			die menschliche Zusammenarbeit besser funktionieren würde („auf Augenhöhe“).	eine bessere Abstimmung der poststationären, medikamentösen Therapie erfolgen würde.
10650643990	225092679	2019-04-09 08:18:25	2019-04-09 08:29:53	87.156.145.108	2	Andere (bitte angeben)	Geburtshilfe	eher selten	sehr selten	2	sehr selten	eher gut	eher schlecht	häufig	eher selten					Angebot besonderer diagnostischer und/oder therapeutischer Möglichkeiten							eher zufrieden	trifft überhaupt nicht zu	trifft nicht zu	trifft eher	trifft überhaupt nicht zu	trifft überhaupt nicht zu	eher selten	eher zufrieden	Ja, wahrscheinlich	trifft eher zu	gleich geblieben				die menschliche Zusammenarbeit besser funktionieren würde („auf Augenhöhe“).							eine verbesserte IT-gestützte Kommunikation durch direkte Verbindung der Praxis IT-Systeme mit dem Krankenhausinformationssystem
10650621122	225092654	2019-04-09 07:59:29	2019-04-09 08:09:31	80.142.142.158	28	Innere Medizin		eher selten	eher selten	4	eher selten	gut	gut	eher selten	eher selten	Wunsch des Patienten			Medizinische Versorgungsqualität	Angebot besonderer diagnostischer und/oder therapeutischer Möglichkeiten							eher unzufrieden	keine Antwort	keine Antwort	trifft eher	keine Antwort	keine Antwort	eher selten	zufrieden	Ja, wahrscheinlich	trifft zu	verschlechtert	die Wartezeit für meine Patienten kürzer wäre.	die Wartezeit auf Befundberichte bzw. Arztbriefe nach einem stationären Aufenthalt kürzer wäre.								eine engere Zusammenarbeit bei der prä- und/ oder poststationären Betreuung
10650555659	225092654	2019-04-09 06:57:54	2019-04-09 07:04:47	84.162.68.90	10	Hals-Nasen-Ohren-Heilkunde		sehr selten	sehr selten	30	sehr selten	eher gut	eher schlecht	sehr häufig	eher selten		Wohnortnähe des Patienten/ der Angehörigen			Angebot besonderer diagnostischer und/oder therapeutischer Möglichkeiten							zufrieden	trifft nicht zu	trifft nicht zu	trifft nicht zu	trifft überhaupt nicht zu	trifft nicht zu	eher selten	eher zufrieden	Ja, wahrscheinlich	trifft vollkommen zu	gleich geblieben		die Wartezeit auf Befundberichte bzw. Arztbriefe nach einem stationären Aufenthalt kürzer wäre.		die menschliche Zusammenarbeit besser funktionieren würde („auf Augenhöhe“).		poststationär eine Rücküberweisung der Patienten zeitnah erfolgen würde.		die Einführung (interdisziplinär-)intersektoraler klinischer Konferenzen.	ein verbessertes Fortbildungsangebot (niedergelassene Ärzte + Krankenhausärzte)
10649727907	225092654	2019-04-08 22:35:04	2019-04-08 22:48:09	91.38.3.67	14	Gynäkologie		eher häufig	eher häufig	5	häufig	gut	gut	eher selten	sehr selten			Fehlende Alternative		Angebot besonderer diagnostischer und/oder therapeutischer Möglichkeiten							sehr zufrieden	trifft zu	trifft zu	trifft vollkommen zu	trifft zu	trifft eher	eher selten	sehr zufrieden	Ja, ganz sicher	trifft zu	verbessert		die Wartezeit auf Befundberichte bzw. Arztbriefe nach einem stationären Aufenthalt kürzer wäre.			eine bessere Abstimmung der poststationären, medikamentösen Therapie erfolgen würde.				ein verbessertes Fortbildungsangebot (niedergelassene Ärzte + Krankenhausärzte)	eine engere Zusammenarbeit bei der prä- und/ oder poststationären Betreuung
10649726933	225092654	2019-04-08 22:34:06	2019-04-08 22:51:17	88.130.60.130	15	Thorax-Herz-Gefäßchirurgie		eher selten	sehr selten	12	sehr selten	gut	eher gut	häufig	häufig	Wunsch des Patienten				Angebot besonderer diagnostischer und/oder therapeutischer Möglichkeiten							keine Antwort	trifft überhaupt nicht zu	trifft überhaupt nicht zu	keine Antwort	trifft überhaupt nicht zu	trifft überhaupt nicht zu	sehr selten	zufrieden	Ja, wahrscheinlich	trifft eher zu	gleich geblieben	die Wartezeit für meine Patienten kürzer wäre.	die Wartezeit auf Befundberichte bzw. Arztbriefe nach einem stationären Aufenthalt kürzer wäre.
10649542089	225092654	2019-04-08 21:23:09	2019-04-08 21:35:09	178.200.47.126	45	Urologie		häufig	eher selten	10	selten	gut	eher gut	sehr häufig	eher selten					Angebot besonderer diagnostischer und/oder therapeutischer Möglichkeiten					Ruf des Krankenhauses insgesamt		eher zufrieden	trifft überhaupt nicht zu	trifft eher nicht zu	trifft eher	trifft überhaupt nicht zu	trifft eher nicht zu	eher selten	eher zufrieden	Ja, wahrscheinlich	trifft zu	verschlechtert	die Wartezeit für meine Patienten kürzer wäre.	die Wartezeit auf Befundberichte bzw. Arztbriefe nach einem stationären Aufenthalt kürzer wäre.			eine bessere Abstimmung der poststationären, medikamentösen Therapie erfolgen würde.					eine engere Zusammenarbeit bei der prä- und/ oder poststationären Betreuung		Möglichkeit telemedizinischer Konsultationen von qualifizierte Krankenhausärzten
10649489766	225092654	2019-04-08 21:04:12	2019-04-08 21:23:27	84.160.48.164	100	Andere (bitte angeben)	Immunologie	selten	keine Antwort	12	keine Antwort	eher schlecht	schlecht	sehr häufig	sehr häufig	Wunsch des Patienten				Angebot besonderer diagnostischer und/oder therapeutischer Möglichkeiten					Ruf des Krankenhauses insgesamt		sehr unzufrieden	trifft überhaupt nicht zu	trifft überhaupt nicht zu	trifft nicht zu	trifft überhaupt nicht zu	trifft überhaupt nicht zu	eher selten	eher unzufrieden	Nein, eher nicht	trifft vollkommen zu	gleich geblieben	die Wartezeit für meine Patienten kürzer wäre.		die Qualität der medizinischen Behandlung besser wäre.	die menschliche Zusammenarbeit besser funktionieren würde („auf Augenhöhe“).							eine verbesserte IT-gestützte Kommunikation durch direkte Verbindung der Praxis IT-Systeme mit dem Krankenhausinformationssystem
10649479630	225092654	2019-04-08 20:57:28	2019-04-08 21:44:44	109.125.85.66	60	Neurologie		eher selten	eher selten	8	eher selten	eher gut	eher gut	eher selten	eher selten	Wunsch des Patienten	Wohnortnähe des Patienten/ der Angehörigen			Angebot besonderer diagnostischer und/oder therapeutischer Möglichkeiten							eher zufrieden	trifft eher nicht zu	trifft eher	trifft eher	trifft nicht zu	trifft eher nicht zu	eher selten	eher zufrieden	Ja, wahrscheinlich	trifft zu	gleich geblieben	die Wartezeit für meine Patienten kürzer wäre.	die Wartezeit auf Befundberichte bzw. Arztbriefe nach einem stationären Aufenthalt kürzer wäre.		die menschliche Zusammenarbeit besser funktionieren würde („auf Augenhöhe“).					ein verbessertes Fortbildungsangebot (niedergelassene Ärzte + Krankenhausärzte)	eine engere Zusammenarbeit bei der prä- und/ oder poststationären Betreuung	eine verbesserte IT-gestützte Kommunikation durch direkte Verbindung der Praxis IT-Systeme mit dem Krankenhausinformationssystem
10649316571	225092629	2019-04-08 20:02:20	2019-04-08 20:14:26	77.20.248.42	14	Kardiologie		eher selten	häufig	5	eher häufig	sehr gut	gut	selten	selten		Wohnortnähe des Patienten/ der Angehörigen		Medizinische Versorgungsqualität	Angebot besonderer diagnostischer und/oder therapeutischer Möglichkeiten							zufrieden	trifft eher	trifft eher	trifft vollkommen zu	keine Antwort	keine Antwort	selten	zufrieden	Ja, wahrscheinlich	trifft eher nicht zu	verbessert	die Wartezeit für meine Patienten kürzer wäre.										eine verbesserte IT-gestützte Kommunikation durch direkte Verbindung der Praxis IT-Systeme mit dem Krankenhausinformationssystem	Möglichkeit telemedizinischer Konsultationen von qualifizierte Krankenhausärzten
10649301969	225092527	2019-04-08 19:57:27	2019-04-08 20:11:19	176.199.252.199	7	Mund-Kiefer-Gesichtschirurgie		eher häufig	eher häufig	5	häufig	gut	gut	eher selten	eher selten	Wunsch des Patienten			Medizinische Versorgungsqualität	Angebot besonderer diagnostischer und/oder therapeutischer Möglichkeiten							zufrieden	trifft eher	trifft eher	trifft eher nicht zu	trifft nicht zu	trifft nicht zu	eher selten	zufrieden	Ja, wahrscheinlich	trifft eher nicht zu	verbessert		die Wartezeit auf Befundberichte bzw. Arztbriefe nach einem stationären Aufenthalt kürzer wäre.					die Patienten poststationär zeitnah an ihren Zuweiser zurückverwiesen und ambulant angebunden würden.		ein verbessertes Fortbildungsangebot (niedergelassene Ärzte + Krankenhausärzte)		eine verbesserte IT-gestützte Kommunikation durch direkte Verbindung der Praxis IT-Systeme mit dem Krankenhausinformationssystem	Möglichkeit telemedizinischer Konsultationen von qualifizierte Krankenhausärzten
10649244299	225092654	2019-04-08 19:37:23	2019-04-08 19:46:19	80.187.116.186	20	Allgemeinchirurgie		eher selten	eher selten	4	eher häufig	eher gut	eher gut	eher häufig	eher selten		Wohnortnähe des Patienten/ der Angehörigen			Angebot besonderer diagnostischer und/oder therapeutischer Möglichkeiten		Gute Zusammenarbeit mit den ärztlichen Kollegen im Krankenhaus					eher zufrieden	trifft nicht zu	trifft nicht zu	trifft eher	trifft nicht zu	trifft nicht zu	eher selten	eher zufrieden	Ja, wahrscheinlich	trifft zu	gleich geblieben		die Wartezeit auf Befundberichte bzw. Arztbriefe nach einem stationären Aufenthalt kürzer wäre.			eine bessere Abstimmung der poststationären, medikamentösen Therapie erfolgen würde.		die Patienten poststationär zeitnah an ihren Zuweiser zurückverwiesen und ambulant angebunden würden.			eine engere Zusammenarbeit bei der prä- und/ oder poststationären Betreuung	eine verbesserte IT-gestützte Kommunikation durch direkte Verbindung der Praxis IT-Systeme mit dem Krankenhausinformationssystem
10649183734	225092654	2019-04-08 19:16:09	2019-04-08 19:30:20	80.152.223.223	30	Dermatologie		sehr selten	sehr selten	4	sehr selten	eher gut	schlecht	häufig	eher häufig	Wunsch des Patienten	Wohnortnähe des Patienten/ der Angehörigen	Fehlende Alternative									eher zufrieden	trifft nicht zu	trifft eher nicht zu	trifft eher nicht zu	trifft überhaupt nicht zu	trifft überhaupt nicht zu	eher häufig	eher zufrieden	Ja, wahrscheinlich	trifft vollkommen zu	verschlechtert			die Qualität der medizinischen Behandlung besser wäre.		eine bessere Abstimmung der poststationären, medikamentösen Therapie erfolgen würde.	poststationär eine Rücküberweisung der Patienten zeitnah erfolgen würde.					eine verbesserte IT-gestützte Kommunikation durch direkte Verbindung der Praxis IT-Systeme mit dem Krankenhausinformationssystem
10649158443	225092654	2019-04-08 19:07:33	2019-04-08 19:16:51	84.139.189.12	30	Kinder- und Jugendmedizin		eher häufig	eher selten	6	eher selten	eher gut	eher gut	eher selten	selten	Wunsch des Patienten		Fehlende Alternative		Angebot besonderer diagnostischer und/oder therapeutischer Möglichkeiten							eher zufrieden	trifft eher	trifft eher	trifft eher	trifft eher	trifft nicht zu	eher selten	eher zufrieden	Ja, wahrscheinlich	trifft zu	gleich geblieben	die Wartezeit für meine Patienten kürzer wäre.	die Wartezeit auf Befundberichte bzw. Arztbriefe nach einem stationären Aufenthalt kürzer wäre.								eine engere Zusammenarbeit bei der prä- und/ oder poststationären Betreuung		Möglichkeit telemedizinischer Konsultationen von qualifizierte Krankenhausärzten
10649065394	225092654	2019-04-08 18:35:15	2019-10-06 17:13:26	92.72.228.77	30	Andere (bitte angeben)	Psychosomatik	sehr häufig	sehr häufig	6	sehr häufig	gut	gut	sehr selten	sehr selten				Medizinische Versorgungsqualität	Angebot besonderer diagnostischer und/oder therapeutischer Möglichkeiten				Selbst dort tätig gewesen			sehr zufrieden	trifft eher nicht zu	trifft eher	trifft eher	trifft eher	trifft überhaupt nicht zu	eher selten	sehr zufrieden	Ja, ganz sicher	trifft nicht zu	gleich geblieben	die Wartezeit für meine Patienten kürzer wäre.	die Wartezeit auf Befundberichte bzw. Arztbriefe nach einem stationären Aufenthalt kürzer wäre.
10648893818	225092629	2019-04-08 17:38:12	2019-04-08 17:50:19	78.94.77.126	14	Kardiologie		sehr selten	sehr selten	2	sehr selten	eher gut	eher gut	eher selten	selten	Wunsch des Patienten				Angebot besonderer diagnostischer und/oder therapeutischer Möglichkeiten							eher unzufrieden	trifft nicht zu	trifft überhaupt nicht zu	trifft eher	trifft überhaupt nicht zu	trifft überhaupt nicht zu	selten	eher zufrieden	Ja, wahrscheinlich	trifft zu	gleich geblieben	die Wartezeit für meine Patienten kürzer wäre.	die Wartezeit auf Befundberichte bzw. Arztbriefe nach einem stationären Aufenthalt kürzer wäre.		die menschliche Zusammenarbeit besser funktionieren würde („auf Augenhöhe“).
10648865043	225092629	2019-04-08 17:29:12	2019-04-08 17:39:45	46.254.125.200	5	Andere (bitte angeben)	Nephrologie/Transplantationsmedizin	eher selten	eher selten	6	eher selten	eher gut	keine Antwort	eher selten	eher selten					Angebot besonderer diagnostischer und/oder therapeutischer Möglichkeiten		Gute Zusammenarbeit mit den ärztlichen Kollegen im Krankenhaus		Selbst dort tätig gewesen			eher zufrieden	keine Antwort	keine Antwort	trifft eher nicht zu	trifft nicht zu	trifft eher	eher selten	keine Antwort	Ja, wahrscheinlich	keine Antwort	verbessert	die Wartezeit für meine Patienten kürzer wäre.					poststationär eine Rücküberweisung der Patienten zeitnah erfolgen würde.			ein verbessertes Fortbildungsangebot (niedergelassene Ärzte + Krankenhausärzte)	eine engere Zusammenarbeit bei der prä- und/ oder poststationären Betreuung	eine verbesserte IT-gestützte Kommunikation durch direkte Verbindung der Praxis IT-Systeme mit dem Krankenhausinformationssystem
10648618675	225092654	2019-04-08 16:08:24	2019-10-06 22:00:22	91.34.223.204	7	Psychiatrie		keine Antwort	keine Antwort	8	häufig	gut	gut	keine Antwort	sehr selten				Medizinische Versorgungsqualität								eher zufrieden	keine Antwort	keine Antwort	trifft zu	trifft nicht zu	trifft nicht zu	keine Antwort	eher zufrieden	Ja, wahrscheinlich	trifft eher nicht zu	gleich geblieben						poststationär eine Rücküberweisung der Patienten zeitnah erfolgen würde.	die Patienten poststationär zeitnah an ihren Zuweiser zurückverwiesen und ambulant angebunden würden.	die Einführung (interdisziplinär-)intersektoraler klinischer Konferenzen.
10648586817	225092629	2019-04-08 15:57:06	2019-04-08 16:04:06	91.63.116.231	7	Gynäkologie		eher selten	eher selten	3	eher selten	gut	eher gut	eher selten	eher selten	Wunsch des Patienten			Medizinische Versorgungsqualität	Angebot besonderer diagnostischer und/oder therapeutischer Möglichkeiten							eher unzufrieden	trifft eher nicht zu	trifft nicht zu	trifft nicht zu	trifft nicht zu	trifft nicht zu	selten	eher zufrieden	Nein, eher nicht	trifft zu	verschlechtert		die Wartezeit auf Befundberichte bzw. Arztbriefe nach einem stationären Aufenthalt kürzer wäre.		die menschliche Zusammenarbeit besser funktionieren würde („auf Augenhöhe“).
10648537538	225092203	2019-04-08 15:39:33	2019-04-08 15:46:24	84.128.32.200	10	Mund-Kiefer-Gesichtschirurgie		sehr selten	sehr selten	3	sehr häufig	sehr gut	sehr gut	selten	selten				Medizinische Versorgungsqualität					Selbst dort tätig gewesen			sehr zufrieden	trifft eher nicht zu	trifft eher nicht zu	trifft zu	trifft überhaupt nicht zu	trifft überhaupt nicht zu	selten	sehr zufrieden	Ja, ganz sicher	trifft eher nicht zu	deutlich verbessert		die Wartezeit auf Befundberichte bzw. Arztbriefe nach einem stationären Aufenthalt kürzer wäre.									eine verbesserte IT-gestützte Kommunikation durch direkte Verbindung der Praxis IT-Systeme mit dem Krankenhausinformationssystem
10648511035	225092654	2019-04-08 15:29:43	2019-04-08 15:58:01	84.175.237.169	21	Kardiologie		eher selten	eher selten	6	eher häufig	gut	eher schlecht	selten	eher selten			Fehlende Alternative		Angebot besonderer diagnostischer und/oder therapeutischer Möglichkeiten			Empfehlung von Kollegen				eher zufrieden	trifft eher nicht zu	trifft eher nicht zu	trifft zu	trifft nicht zu	trifft eher nicht zu	selten	eher zufrieden	Ja, wahrscheinlich	trifft zu	verbessert		die Wartezeit auf Befundberichte bzw. Arztbriefe nach einem stationären Aufenthalt kürzer wäre.		die menschliche Zusammenarbeit besser funktionieren würde („auf Augenhöhe“).			die Patienten poststationär zeitnah an ihren Zuweiser zurückverwiesen und ambulant angebunden würden.	die Einführung (interdisziplinär-)intersektoraler klinischer Konferenzen.				Möglichkeit telemedizinischer Konsultationen von qualifizierte Krankenhausärzten
10648496932	225092654	2019-04-08 15:24:38	2019-04-08 15:39:00	91.0.108.202	100	Innere Medizin		eher selten	sehr selten	6	eher selten	eher gut	eher gut	häufig	häufig	Wunsch des Patienten	Wohnortnähe des Patienten/ der Angehörigen			Angebot besonderer diagnostischer und/oder therapeutischer Möglichkeiten							eher zufrieden	trifft eher	trifft nicht zu	trifft eher	keine Antwort	keine Antwort	eher selten	eher zufrieden	Nein, eher nicht	trifft zu	gleich geblieben				die menschliche Zusammenarbeit besser funktionieren würde („auf Augenhöhe“).	eine bessere Abstimmung der poststationären, medikamentösen Therapie erfolgen würde.		die Patienten poststationär zeitnah an ihren Zuweiser zurückverwiesen und ambulant angebunden würden.			eine engere Zusammenarbeit bei der prä- und/ oder poststationären Betreuung		Möglichkeit telemedizinischer Konsultationen von qualifizierte Krankenhausärzten
10648469143	225092654	2019-04-08 15:14:48	2019-04-08 15:24:13	93.234.236.35	10	Gynäkologie		eher häufig	eher selten	3	sehr häufig	sehr gut	gut	häufig	eher selten	Wunsch des Patienten	Wohnortnähe des Patienten/ der Angehörigen		Medizinische Versorgungsqualität								zufrieden	trifft nicht zu	trifft eher	trifft eher	trifft überhaupt nicht zu	trifft überhaupt nicht zu	selten	zufrieden	Ja, ganz sicher	trifft eher nicht zu	verbessert	die Wartezeit für meine Patienten kürzer wäre.	die Wartezeit auf Befundberichte bzw. Arztbriefe nach einem stationären Aufenthalt kürzer wäre.						die Einführung (interdisziplinär-)intersektoraler klinischer Konferenzen.		eine engere Zusammenarbeit bei der prä- und/ oder poststationären Betreuung
10648382189	225092654	2019-04-08 14:40:15	2019-04-08 14:53:37	79.227.245.79	10	Kinder- und Jugendmedizin		eher selten	eher selten	4	eher häufig	eher schlecht	eher schlecht	sehr selten	sehr selten		Wohnortnähe des Patienten/ der Angehörigen			Angebot besonderer diagnostischer und/oder therapeutischer Möglichkeiten							eher zufrieden	trifft eher	trifft eher nicht zu	trifft eher	trifft eher	trifft eher nicht zu	eher selten	eher zufrieden	Ja, wahrscheinlich	trifft zu	gleich geblieben	die Wartezeit für meine Patienten kürzer wäre.									eine engere Zusammenarbeit bei der prä- und/ oder poststationären Betreuung
10648286016	225092654	2019-04-08 13:58:43	2019-04-08 15:41:23	46.85.147.96	2	Allgemeinchirurgie		sehr häufig	häufig	1	sehr häufig	gut	gut	häufig	eher selten				Medizinische Versorgungsqualität			Gute Zusammenarbeit mit den ärztlichen Kollegen im Krankenhaus			Ruf des Krankenhauses insgesamt		sehr zufrieden	trifft eher nicht zu	trifft eher nicht zu	trifft vollkommen zu	trifft eher nicht zu	trifft eher nicht zu	sehr selten	sehr zufrieden	Ja, ganz sicher	trifft überhaupt nicht zu	verbessert						poststationär eine Rücküberweisung der Patienten zeitnah erfolgen würde.	die Patienten poststationär zeitnah an ihren Zuweiser zurückverwiesen und ambulant angebunden würden.					Möglichkeit telemedizinischer Konsultationen von qualifizierte Krankenhausärzten
10648237535	225092629	2019-04-08 13:34:58	2019-04-08 13:43:16	178.8.99.254	14	Gynäkologie		sehr häufig	häufig	14	sehr häufig	sehr gut	gut	sehr selten	sehr selten				Medizinische Versorgungsqualität	Angebot besonderer diagnostischer und/oder therapeutischer Möglichkeiten		Gute Zusammenarbeit mit den ärztlichen Kollegen im Krankenhaus					sehr zufrieden	trifft zu	trifft zu	trifft zu	trifft überhaupt nicht zu	trifft überhaupt nicht zu	selten	zufrieden	Ja, ganz sicher	trifft eher zu	gleich geblieben	die Wartezeit für meine Patienten kürzer wäre.	die Wartezeit auf Befundberichte bzw. Arztbriefe nach einem stationären Aufenthalt kürzer wäre.	die Qualität der medizinischen Behandlung besser wäre.								eine verbesserte IT-gestützte Kommunikation durch direkte Verbindung der Praxis IT-Systeme mit dem Krankenhausinformationssystem
10648217890	225092654	2019-04-08 13:24:59	2019-04-08 13:33:39	82.140.49.67	14	Hämatologie / Onkologie		eher häufig	eher selten	1	eher selten	gut	eher schlecht	eher selten	eher selten			Fehlende Alternative									eher zufrieden	trifft eher	trifft eher	trifft vollkommen zu	trifft überhaupt nicht zu	trifft überhaupt nicht zu	selten	eher zufrieden	Ja, wahrscheinlich	trifft nicht zu	gleich geblieben				die menschliche Zusammenarbeit besser funktionieren würde („auf Augenhöhe“).		poststationär eine Rücküberweisung der Patienten zeitnah erfolgen würde.				eine engere Zusammenarbeit bei der prä- und/ oder poststationären Betreuung	eine verbesserte IT-gestützte Kommunikation durch direkte Verbindung der Praxis IT-Systeme mit dem Krankenhausinformationssystem	Möglichkeit telemedizinischer Konsultationen von qualifizierte Krankenhausärzten
10648180921	225092654	2019-04-08 13:05:18	2019-10-05 22:27:35	84.156.113.192	90	Andere (bitte angeben)	Psychosomatik und Psychotherapie	keine Antwort	selten	4	selten	eher gut	gut	keine Antwort	keine Antwort		Wohnortnähe des Patienten/ der Angehörigen	Fehlende Alternative	Medizinische Versorgungsqualität								eher unzufrieden	trifft überhaupt nicht zu	trifft überhaupt nicht zu	trifft eher	keine Antwort	keine Antwort	selten	eher unzufrieden	Ja, wahrscheinlich	trifft eher zu	gleich geblieben	die Wartezeit für meine Patienten kürzer wäre.	die Wartezeit auf Befundberichte bzw. Arztbriefe nach einem stationären Aufenthalt kürzer wäre.		die menschliche Zusammenarbeit besser funktionieren würde („auf Augenhöhe“).				die Einführung (interdisziplinär-)intersektoraler klinischer Konferenzen.	ein verbessertes Fortbildungsangebot (niedergelassene Ärzte + Krankenhausärzte)
10648155349	225092654	2019-04-08 12:51:14	2019-04-08 13:06:27	95.90.213.43	14	Kardiologie		keine Antwort	keine Antwort	2	selten	gut	eher gut	eher häufig	eher häufig				Medizinische Versorgungsqualität	Angebot besonderer diagnostischer und/oder therapeutischer Möglichkeiten							eher unzufrieden	trifft überhaupt nicht zu	trifft überhaupt nicht zu	trifft eher nicht zu	trifft überhaupt nicht zu	trifft überhaupt nicht zu	eher selten	zufrieden	Ja, wahrscheinlich	trifft zu	gleich geblieben				die menschliche Zusammenarbeit besser funktionieren würde („auf Augenhöhe“).						eine engere Zusammenarbeit bei der prä- und/ oder poststationären Betreuung	eine verbesserte IT-gestützte Kommunikation durch direkte Verbindung der Praxis IT-Systeme mit dem Krankenhausinformationssystem
10648092887	225092654	2019-04-08 12:14:45	2019-04-08 12:26:34	91.6.115.192	30	Innere Medizin		selten	selten	1	keine Antwort	gut	gut	eher häufig	selten					Angebot besonderer diagnostischer und/oder therapeutischer Möglichkeiten					Ruf des Krankenhauses insgesamt		eher zufrieden	keine Antwort	keine Antwort	keine Antwort	keine Antwort	keine Antwort	selten	zufrieden	Ja, ganz sicher	trifft eher zu	gleich geblieben	die Wartezeit für meine Patienten kürzer wäre.
10648086623	225092654	2019-04-08 12:11:16	2019-04-08 12:22:06	84.148.62.70	30	Augenheilkunde		sehr selten	sehr selten	4	selten	gut	gut	eher häufig	sehr selten					Angebot besonderer diagnostischer und/oder therapeutischer Möglichkeiten							zufrieden	trifft überhaupt nicht zu	trifft überhaupt nicht zu	trifft eher	trifft überhaupt nicht zu	trifft überhaupt nicht zu	selten	eher zufrieden	Ja, wahrscheinlich	trifft eher zu	gleich geblieben		die Wartezeit auf Befundberichte bzw. Arztbriefe nach einem stationären Aufenthalt kürzer wäre.								eine engere Zusammenarbeit bei der prä- und/ oder poststationären Betreuung		Möglichkeit telemedizinischer Konsultationen von qualifizierte Krankenhausärzten
10648052489	225092654	2019-04-08 11:52:21	2019-04-08 12:07:02	95.89.78.127	45	Kinder- und Jugendmedizin		sehr selten	eher häufig	8	selten	gut	eher gut	keine Antwort	keine Antwort		Wohnortnähe des Patienten/ der Angehörigen	Fehlende Alternative	Medizinische Versorgungsqualität								eher zufrieden	trifft eher nicht zu	trifft eher nicht zu	trifft überhaupt nicht zu	trifft überhaupt nicht zu	trifft überhaupt nicht zu	eher häufig	zufrieden	Ja, wahrscheinlich	trifft zu	gleich geblieben	die Wartezeit für meine Patienten kürzer wäre.	die Wartezeit auf Befundberichte bzw. Arztbriefe nach einem stationären Aufenthalt kürzer wäre.			eine bessere Abstimmung der poststationären, medikamentösen Therapie erfolgen würde.				ein verbessertes Fortbildungsangebot (niedergelassene Ärzte + Krankenhausärzte)		eine verbesserte IT-gestützte Kommunikation durch direkte Verbindung der Praxis IT-Systeme mit dem Krankenhausinformationssystem
10647967479	225092438	2019-04-08 11:09:42	2019-04-08 14:12:00	46.86.146.12	1	Mund-Kiefer-Gesichtschirurgie		keine Antwort	keine Antwort	1	häufig	sehr gut	gut	keine Antwort	keine Antwort		Wohnortnähe des Patienten/ der Angehörigen										zufrieden	trifft zu	trifft zu	trifft vollkommen zu	trifft zu	keine Antwort	sehr selten	zufrieden	Ja, wahrscheinlich	trifft eher nicht zu	gleich geblieben						poststationär eine Rücküberweisung der Patienten zeitnah erfolgen würde.		die Einführung (interdisziplinär-)intersektoraler klinischer Konferenzen.	ein verbessertes Fortbildungsangebot (niedergelassene Ärzte + Krankenhausärzte)
10647962896	225092654	2019-04-08 11:07:49	2019-04-08 11:27:40	84.135.57.253	28	Andere (bitte angeben)	plast. Chirurgie	eher selten	selten	2	eher selten	eher gut	eher gut	eher häufig	häufig					Angebot besonderer diagnostischer und/oder therapeutischer Möglichkeiten					Ruf des Krankenhauses insgesamt		zufrieden	trifft zu	trifft eher	trifft zu	trifft eher nicht zu	trifft eher nicht zu	eher selten	eher zufrieden	Ja, wahrscheinlich	trifft eher zu	verbessert		die Wartezeit auf Befundberichte bzw. Arztbriefe nach einem stationären Aufenthalt kürzer wäre.		die menschliche Zusammenarbeit besser funktionieren würde („auf Augenhöhe“).			die Patienten poststationär zeitnah an ihren Zuweiser zurückverwiesen und ambulant angebunden würden.		ein verbessertes Fortbildungsangebot (niedergelassene Ärzte + Krankenhausärzte)
10647961838	225092654	2019-04-08 11:07:07	2019-04-08 11:20:01	80.187.97.1	21	Hals-Nasen-Ohren-Heilkunde		sehr selten	eher selten	2	selten	eher gut	eher gut	sehr häufig	sehr selten	Wunsch des Patienten	Wohnortnähe des Patienten/ der Angehörigen			Angebot besonderer diagnostischer und/oder therapeutischer Möglichkeiten							eher zufrieden	trifft vollkommen zu	trifft eher nicht zu	trifft zu	trifft überhaupt nicht zu	trifft überhaupt nicht zu	selten	zufrieden	Ja, wahrscheinlich	trifft eher zu	deutlich verbessert	die Wartezeit für meine Patienten kürzer wäre.	die Wartezeit auf Befundberichte bzw. Arztbriefe nach einem stationären Aufenthalt kürzer wäre.					die Patienten poststationär zeitnah an ihren Zuweiser zurückverwiesen und ambulant angebunden würden.		ein verbessertes Fortbildungsangebot (niedergelassene Ärzte + Krankenhausärzte)	eine engere Zusammenarbeit bei der prä- und/ oder poststationären Betreuung
10647892007	225092654	2019-04-08 10:23:52	2019-04-08 10:37:10	85.199.68.80	20	Kardiologie		eher selten	keine Antwort	8	keine Antwort	gut	gut	sehr häufig	eher häufig								Empfehlung von Kollegen	Selbst dort tätig gewesen	Ruf des Krankenhauses insgesamt		eher zufrieden	trifft zu	keine Antwort	keine Antwort	keine Antwort	keine Antwort	eher selten	zufrieden	Ja, ganz sicher	keine Antwort	verbessert		die Wartezeit auf Befundberichte bzw. Arztbriefe nach einem stationären Aufenthalt kürzer wäre.		die menschliche Zusammenarbeit besser funktionieren würde („auf Augenhöhe“).						eine engere Zusammenarbeit bei der prä- und/ oder poststationären Betreuung	eine verbesserte IT-gestützte Kommunikation durch direkte Verbindung der Praxis IT-Systeme mit dem Krankenhausinformationssystem
10647869185	225092654	2019-04-08 10:08:11	2019-10-05 22:10:39	80.151.254.252	90	Andere (bitte angeben)	Psychosomatik	keine Antwort	sehr selten	10	keine Antwort	gut	eher gut	keine Antwort	selten				Medizinische Versorgungsqualität	Angebot besonderer diagnostischer und/oder therapeutischer Möglichkeiten				Selbst dort tätig gewesen			zufrieden	trifft nicht zu	trifft eher	trifft zu	trifft überhaupt nicht zu	trifft überhaupt nicht zu	häufig	eher zufrieden	Ja, wahrscheinlich	trifft eher zu	gleich geblieben	die Wartezeit für meine Patienten kürzer wäre.	die Wartezeit auf Befundberichte bzw. Arztbriefe nach einem stationären Aufenthalt kürzer wäre.								eine engere Zusammenarbeit bei der prä- und/ oder poststationären Betreuung
10647858714	225092654	2019-04-08 09:55:34	2019-04-08 10:21:11	93.234.96.219	60	Augenheilkunde		keine Antwort	keine Antwort	1	eher häufig	gut	eher gut	eher selten	eher selten				Medizinische Versorgungsqualität	Angebot besonderer diagnostischer und/oder therapeutischer Möglichkeiten							eher zufrieden	trifft überhaupt nicht zu	keine Antwort	keine Antwort	trifft überhaupt nicht zu	trifft überhaupt nicht zu	eher selten	eher zufrieden	Ja, wahrscheinlich	trifft eher nicht zu	verbessert	die Wartezeit für meine Patienten kürzer wäre.						die Patienten poststationär zeitnah an ihren Zuweiser zurückverwiesen und ambulant angebunden würden.
10647855639	225092654	2019-04-08 09:57:03	2019-10-05 22:17:07	79.254.168.231	100	Andere (bitte angeben)	Psychosomatik und Psychotherapie	häufig	häufig	4	eher selten	gut	gut	selten	sehr selten				Medizinische Versorgungsqualität	Angebot besonderer diagnostischer und/oder therapeutischer Möglichkeiten				Selbst dort tätig gewesen			eher zufrieden	trifft eher nicht zu	trifft eher nicht zu	trifft zu	keine Antwort	trifft überhaupt nicht zu	eher selten	zufrieden	Ja, wahrscheinlich	trifft eher zu	gleich geblieben	die Wartezeit für meine Patienten kürzer wäre.			die menschliche Zusammenarbeit besser funktionieren würde („auf Augenhöhe“).				die Einführung (interdisziplinär-)intersektoraler klinischer Konferenzen.
10647853358	225092654	2019-04-08 09:55:25	2019-04-08 10:06:11	89.204.155.242	5	Anästhesie		keine Antwort	keine Antwort	28	häufig	gut	eher gut	keine Antwort	keine Antwort							Gute Zusammenarbeit mit den ärztlichen Kollegen im Krankenhaus					zufrieden	trifft eher nicht zu	trifft eher nicht zu	trifft zu	trifft nicht zu	trifft nicht zu	eher selten	zufrieden	Ja, wahrscheinlich	trifft eher zu	gleich geblieben		die Wartezeit auf Befundberichte bzw. Arztbriefe nach einem stationären Aufenthalt kürzer wäre.		die menschliche Zusammenarbeit besser funktionieren würde („auf Augenhöhe“).				die Einführung (interdisziplinär-)intersektoraler klinischer Konferenzen.		eine engere Zusammenarbeit bei der prä- und/ oder poststationären Betreuung
10647796945	225092654	2019-04-08 09:07:09	2019-04-08 09:16:46	197.157.221.189	14	Unfallchirurgie / Orthopädie		eher selten	sehr selten	8	selten	eher gut	eher schlecht	eher selten	eher selten				Medizinische Versorgungsqualität						Ruf des Krankenhauses insgesamt		eher zufrieden	trifft nicht zu	trifft nicht zu	trifft eher	trifft eher nicht zu	trifft nicht zu	eher selten	eher zufrieden	Ja, wahrscheinlich	trifft eher zu	verbessert		die Wartezeit auf Befundberichte bzw. Arztbriefe nach einem stationären Aufenthalt kürzer wäre.		die menschliche Zusammenarbeit besser funktionieren würde („auf Augenhöhe“).						eine engere Zusammenarbeit bei der prä- und/ oder poststationären Betreuung		Möglichkeit telemedizinischer Konsultationen von qualifizierte Krankenhausärzten
10647793407	225092654	2019-04-08 09:04:20	2019-04-08 09:16:30	82.83.235.143	14	Unfallchirurgie / Orthopädie		selten	selten	14	häufig	gut	gut	eher selten	eher selten	Wunsch des Patienten			Medizinische Versorgungsqualität				Empfehlung von Kollegen				zufrieden	keine Antwort	keine Antwort	keine Antwort	trifft eher nicht zu	keine Antwort	eher selten	zufrieden	Ja, wahrscheinlich	trifft zu	gleich geblieben		die Wartezeit auf Befundberichte bzw. Arztbriefe nach einem stationären Aufenthalt kürzer wäre.					die Patienten poststationär zeitnah an ihren Zuweiser zurückverwiesen und ambulant angebunden würden.			eine engere Zusammenarbeit bei der prä- und/ oder poststationären Betreuung	eine verbesserte IT-gestützte Kommunikation durch direkte Verbindung der Praxis IT-Systeme mit dem Krankenhausinformationssystem
10647764376	225092654	2019-04-08 08:37:24	2019-04-08 08:46:23	217.93.69.95	3	Gynäkologie		sehr häufig	sehr häufig	12	sehr häufig	sehr gut	sehr gut	sehr häufig	sehr häufig	Wunsch des Patienten			Medizinische Versorgungsqualität					Selbst dort tätig gewesen			sehr zufrieden	trifft vollkommen zu	trifft vollkommen zu	trifft vollkommen zu	trifft vollkommen zu	trifft vollkommen zu	sehr häufig	sehr zufrieden	Ja, ganz sicher	trifft vollkommen zu	deutlich verbessert	die Wartezeit für meine Patienten kürzer wäre.		die Qualität der medizinischen Behandlung besser wäre.	die menschliche Zusammenarbeit besser funktionieren würde („auf Augenhöhe“).				die Einführung (interdisziplinär-)intersektoraler klinischer Konferenzen.		eine engere Zusammenarbeit bei der prä- und/ oder poststationären Betreuung	eine verbesserte IT-gestützte Kommunikation durch direkte Verbindung der Praxis IT-Systeme mit dem Krankenhausinformationssystem
10647756606	225092654	2019-04-08 08:29:34	2019-04-08 08:40:46	79.252.94.99	7	Gynäkologie		sehr selten	sehr selten	3	sehr selten	gut	eher gut	selten	sehr selten	Wunsch des Patienten											eher unzufrieden	trifft eher	trifft eher	trifft vollkommen zu	trifft eher	trifft eher	selten	zufrieden	Nein, eher nicht	trifft vollkommen zu	gleich geblieben					eine bessere Abstimmung der poststationären, medikamentösen Therapie erfolgen würde.					eine engere Zusammenarbeit bei der prä- und/ oder poststationären Betreuung	eine verbesserte IT-gestützte Kommunikation durch direkte Verbindung der Praxis IT-Systeme mit dem Krankenhausinformationssystem	Möglichkeit telemedizinischer Konsultationen von qualifizierte Krankenhausärzten
10647743768	225092654	2019-04-08 08:17:53	2019-04-08 08:26:37	87.155.11.177	60	Unfallchirurgie / Orthopädie		eher selten	eher selten	5	häufig	gut	eher gut	eher selten	eher selten				Medizinische Versorgungsqualität			Gute Zusammenarbeit mit den ärztlichen Kollegen im Krankenhaus		Selbst dort tätig gewesen			eher zufrieden	trifft eher nicht zu	trifft eher nicht zu	trifft eher	trifft eher	trifft nicht zu	eher selten	zufrieden	Ja, wahrscheinlich	trifft eher zu	gleich geblieben	die Wartezeit für meine Patienten kürzer wäre.	die Wartezeit auf Befundberichte bzw. Arztbriefe nach einem stationären Aufenthalt kürzer wäre.				poststationär eine Rücküberweisung der Patienten zeitnah erfolgen würde.		die Einführung (interdisziplinär-)intersektoraler klinischer Konferenzen.		eine engere Zusammenarbeit bei der prä- und/ oder poststationären Betreuung	eine verbesserte IT-gestützte Kommunikation durch direkte Verbindung der Praxis IT-Systeme mit dem Krankenhausinformationssystem
10647736504	225092654	2019-04-08 08:11:21	2019-04-08 08:23:00	80.141.93.249	15	Nephrologie		selten	sehr selten	4	sehr selten	gut	schlecht	sehr selten	eher selten		Wohnortnähe des Patienten/ der Angehörigen	Fehlende Alternative									eher unzufrieden	trifft eher nicht zu	trifft eher nicht zu	keine Antwort	keine Antwort	keine Antwort	eher selten	eher zufrieden	Nein, eher nicht	trifft zu	gleich geblieben	die Wartezeit für meine Patienten kürzer wäre.			die menschliche Zusammenarbeit besser funktionieren würde („auf Augenhöhe“).			die Patienten poststationär zeitnah an ihren Zuweiser zurückverwiesen und ambulant angebunden würden.	die Einführung (interdisziplinär-)intersektoraler klinischer Konferenzen.
10647728629	225092654	2019-04-08 08:04:48	2019-04-08 08:11:01	217.92.253.141	14	Urologie		eher selten	eher selten	0	sehr häufig	gut	eher gut	eher häufig	eher häufig		Wohnortnähe des Patienten/ der Angehörigen	Fehlende Alternative									eher zufrieden	trifft eher	trifft eher	trifft eher	trifft überhaupt nicht zu	trifft überhaupt nicht zu	eher häufig	eher zufrieden	Nein, eher nicht	trifft vollkommen zu	verbessert				die menschliche Zusammenarbeit besser funktionieren würde („auf Augenhöhe“).		poststationär eine Rücküberweisung der Patienten zeitnah erfolgen würde.				eine engere Zusammenarbeit bei der prä- und/ oder poststationären Betreuung	eine verbesserte IT-gestützte Kommunikation durch direkte Verbindung der Praxis IT-Systeme mit dem Krankenhausinformationssystem
10647727932	225092654	2019-04-08 08:03:45	2019-04-08 08:18:43	86.193.199.232	14	Neurologie		sehr selten	sehr selten	0	sehr selten	eher gut	eher schlecht	eher selten	sehr selten			Fehlende Alternative		Angebot besonderer diagnostischer und/oder therapeutischer Möglichkeiten							unzufrieden	trifft überhaupt nicht zu	trifft nicht zu	trifft eher	trifft überhaupt nicht zu	trifft überhaupt nicht zu	eher selten	eher unzufrieden	Ja, wahrscheinlich	trifft zu	verschlechtert				die menschliche Zusammenarbeit besser funktionieren würde („auf Augenhöhe“).			die Patienten poststationär zeitnah an ihren Zuweiser zurückverwiesen und ambulant angebunden würden.			eine engere Zusammenarbeit bei der prä- und/ oder poststationären Betreuung	eine verbesserte IT-gestützte Kommunikation durch direkte Verbindung der Praxis IT-Systeme mit dem Krankenhausinformationssystem
10647713781	225092438	2019-04-05 12:30:23	2019-06-22 18:19:20	91.18.187.252	10	Zahnheilkunde		keine Antwort	keine Antwort	2	eher selten	gut	eher gut	eher häufig	sehr selten			Fehlende Alternative	Medizinische Versorgungsqualität	Angebot besonderer diagnostischer und/oder therapeutischer Möglichkeiten							eher zufrieden	trifft eher	trifft nicht zu	trifft eher	trifft überhaupt nicht zu	trifft überhaupt nicht zu	sehr selten	zufrieden	Ja, wahrscheinlich	trifft zu	gleich geblieben	die Wartezeit für meine Patienten kürzer wäre.	die Wartezeit auf Befundberichte bzw. Arztbriefe nach einem stationären Aufenthalt kürzer wäre.					die Patienten poststationär zeitnah an ihren Zuweiser zurückverwiesen und ambulant angebunden würden.				eine verbesserte IT-gestützte Kommunikation durch direkte Verbindung der Praxis IT-Systeme mit dem Krankenhausinformationssystem
10647278627	225092588	2019-04-07 23:41:57	2019-04-07 23:50:53	2.247.255.161	40	Psychiatrie		sehr selten	sehr selten	2	eher selten	eher gut	eher gut	keine Antwort	keine Antwort	Wunsch des Patienten								Selbst dort tätig gewesen			eher zufrieden	trifft zu	trifft eher	trifft eher	keine Antwort	keine Antwort	selten	eher zufrieden	Ja, wahrscheinlich	trifft eher nicht zu	verbessert				die menschliche Zusammenarbeit besser funktionieren würde („auf Augenhöhe“).					ein verbessertes Fortbildungsangebot (niedergelassene Ärzte + Krankenhausärzte)
10647081429	225092629	2019-04-07 19:48:46	2019-04-07 20:07:47	93.224.2.158	3	Kinder- und Jugendmedizin		sehr häufig	sehr häufig	3	häufig	sehr gut	sehr gut	sehr selten	sehr selten			Fehlende Alternative	Medizinische Versorgungsqualität			Gute Zusammenarbeit mit den ärztlichen Kollegen im Krankenhaus					sehr zufrieden	trifft zu	keine Antwort	trifft zu	trifft nicht zu	trifft nicht zu	sehr selten	sehr zufrieden	Ja, ganz sicher	trifft überhaupt nicht zu	gleich geblieben		die Wartezeit auf Befundberichte bzw. Arztbriefe nach einem stationären Aufenthalt kürzer wäre.									eine verbesserte IT-gestützte Kommunikation durch direkte Verbindung der Praxis IT-Systeme mit dem Krankenhausinformationssystem	Möglichkeit telemedizinischer Konsultationen von qualifizierte Krankenhausärzten
10646959504	225092629	2019-04-07 17:31:06	2019-04-07 17:59:19	84.164.243.99	60	Psychiatrie		häufig	häufig	12	eher selten	eher gut	eher schlecht	sehr häufig	eher selten	Wunsch des Patienten				Angebot besonderer diagnostischer und/oder therapeutischer Möglichkeiten							eher unzufrieden	trifft eher	trifft nicht zu	trifft eher	keine Antwort	trifft überhaupt nicht zu	eher selten	eher zufrieden	Ja, wahrscheinlich	trifft eher zu	gleich geblieben	die Wartezeit für meine Patienten kürzer wäre.	die Wartezeit auf Befundberichte bzw. Arztbriefe nach einem stationären Aufenthalt kürzer wäre.			eine bessere Abstimmung der poststationären, medikamentösen Therapie erfolgen würde.			die Einführung (interdisziplinär-)intersektoraler klinischer Konferenzen.		eine engere Zusammenarbeit bei der prä- und/ oder poststationären Betreuung
10646817976	225092629	2019-04-07 14:44:02	2019-04-07 14:59:16	91.66.16.69	10	Kardiologie		eher selten	sehr selten	1	eher selten	gut	eher schlecht	häufig	eher häufig		Wohnortnähe des Patienten/ der Angehörigen		Medizinische Versorgungsqualität	Angebot besonderer diagnostischer und/oder therapeutischer Möglichkeiten							zufrieden	trifft zu	trifft zu	trifft vollkommen zu	trifft überhaupt nicht zu	trifft überhaupt nicht zu	eher selten	eher zufrieden	Ja, wahrscheinlich	trifft eher zu	gleich geblieben					eine bessere Abstimmung der poststationären, medikamentösen Therapie erfolgen würde.	poststationär eine Rücküberweisung der Patienten zeitnah erfolgen würde.	die Patienten poststationär zeitnah an ihren Zuweiser zurückverwiesen und ambulant angebunden würden.			eine engere Zusammenarbeit bei der prä- und/ oder poststationären Betreuung	eine verbesserte IT-gestützte Kommunikation durch direkte Verbindung der Praxis IT-Systeme mit dem Krankenhausinformationssystem
10646805567	225055775	2019-04-07 14:27:06	2019-04-07 14:37:49	87.187.144.252	7	Innere Medizin		sehr selten	sehr selten	3	sehr selten	eher gut	eher gut	häufig	eher selten				Medizinische Versorgungsqualität								eher zufrieden	keine Antwort	keine Antwort	trifft eher	trifft überhaupt nicht zu	trifft überhaupt nicht zu	eher selten	eher zufrieden	Ja, wahrscheinlich	trifft eher zu	verbessert				die menschliche Zusammenarbeit besser funktionieren würde („auf Augenhöhe“).	eine bessere Abstimmung der poststationären, medikamentösen Therapie erfolgen würde.					eine engere Zusammenarbeit bei der prä- und/ oder poststationären Betreuung	eine verbesserte IT-gestützte Kommunikation durch direkte Verbindung der Praxis IT-Systeme mit dem Krankenhausinformationssystem
10646767692	225092588	2019-04-07 13:31:42	2019-04-07 13:39:56	88.130.62.161	30	Dermatologie		sehr selten	sehr selten	8	selten	gut	sehr gut	eher häufig	häufig			Fehlende Alternative		Angebot besonderer diagnostischer und/oder therapeutischer Möglichkeiten				Selbst dort tätig gewesen			zufrieden	trifft eher nicht zu	trifft eher	trifft zu	trifft nicht zu	trifft eher nicht zu	eher selten	zufrieden	Ja, ganz sicher	trifft nicht zu	gleich geblieben		die Wartezeit auf Befundberichte bzw. Arztbriefe nach einem stationären Aufenthalt kürzer wäre.				poststationär eine Rücküberweisung der Patienten zeitnah erfolgen würde.
10646767661	225092588	2019-04-07 13:31:33	2019-04-07 13:44:10	37.201.6.180	3	Unfallchirurgie / Orthopädie		eher häufig	eher selten	2	häufig	gut	eher gut	eher häufig	sehr häufig	Wunsch des Patienten			Medizinische Versorgungsqualität							Rehaeinrichtung im selben Haus vorhanden	eher zufrieden	trifft eher nicht zu	trifft eher nicht zu	trifft zu	trifft nicht zu	trifft eher nicht zu	eher selten	zufrieden	Ja, wahrscheinlich	trifft eher nicht zu	gleich geblieben			die Qualität der medizinischen Behandlung besser wäre.	die menschliche Zusammenarbeit besser funktionieren würde („auf Augenhöhe“).						eine engere Zusammenarbeit bei der prä- und/ oder poststationären Betreuung	eine verbesserte IT-gestützte Kommunikation durch direkte Verbindung der Praxis IT-Systeme mit dem Krankenhausinformationssystem
10646714998	225092629	2019-04-07 11:57:40	2019-04-07 12:12:19	93.235.198.83	14	Hals-Nasen-Ohren-Heilkunde		häufig	eher selten	14	eher häufig	eher gut	gut	häufig	eher selten					Angebot besonderer diagnostischer und/oder therapeutischer Möglichkeiten							eher zufrieden	trifft zu	trifft zu	trifft eher	trifft eher	trifft nicht zu	eher selten	eher zufrieden	Ja, wahrscheinlich	trifft zu	gleich geblieben		die Wartezeit auf Befundberichte bzw. Arztbriefe nach einem stationären Aufenthalt kürzer wäre.	die Qualität der medizinischen Behandlung besser wäre.	die menschliche Zusammenarbeit besser funktionieren würde („auf Augenhöhe“).				die Einführung (interdisziplinär-)intersektoraler klinischer Konferenzen.	ein verbessertes Fortbildungsangebot (niedergelassene Ärzte + Krankenhausärzte)
10646646827	225092629	2019-04-07 09:46:20	2019-04-07 09:55:48	87.143.183.139	7	Allgemeinchirurgie		eher selten	eher selten	3	eher selten	gut	eher gut	häufig	eher selten			Fehlende Alternative		Angebot besonderer diagnostischer und/oder therapeutischer Möglichkeiten					Ruf des Krankenhauses insgesamt		eher zufrieden	trifft eher nicht zu	trifft eher nicht zu	trifft eher	trifft nicht zu	trifft zu	eher selten	zufrieden	Ja, wahrscheinlich	trifft eher zu	verbessert	die Wartezeit für meine Patienten kürzer wäre.			die menschliche Zusammenarbeit besser funktionieren würde („auf Augenhöhe“).			die Patienten poststationär zeitnah an ihren Zuweiser zurückverwiesen und ambulant angebunden würden.		ein verbessertes Fortbildungsangebot (niedergelassene Ärzte + Krankenhausärzte)	eine engere Zusammenarbeit bei der prä- und/ oder poststationären Betreuung
10646346862	225092629	2019-04-07 00:21:03	2019-04-07 00:45:34	87.145.255.28	14	Urologie		keine Antwort	sehr selten	2	eher häufig	eher gut	keine Antwort	sehr selten	keine Antwort	Wunsch des Patienten	Wohnortnähe des Patienten/ der Angehörigen			Angebot besonderer diagnostischer und/oder therapeutischer Möglichkeiten							eher unzufrieden	keine Antwort	keine Antwort	trifft eher	keine Antwort	trifft überhaupt nicht zu	keine Antwort	zufrieden	Nein, eher nicht	keine Antwort	gleich geblieben							die Patienten poststationär zeitnah an ihren Zuweiser zurückverwiesen und ambulant angebunden würden.		ein verbessertes Fortbildungsangebot (niedergelassene Ärzte + Krankenhausärzte)		eine verbesserte IT-gestützte Kommunikation durch direkte Verbindung der Praxis IT-Systeme mit dem Krankenhausinformationssystem
10646320303	225092588	2019-04-06 23:46:56	2019-04-07 00:05:36	2.247.254.186	60	Kinder- und Jugendpsychiatrie		sehr selten	sehr selten	10	sehr selten	sehr schlecht	schlecht	keine Antwort	keine Antwort			Fehlende Alternative									sehr unzufrieden	trifft eher nicht zu	trifft nicht zu	trifft nicht zu	keine Antwort	keine Antwort	sehr häufig	sehr unzufrieden	Nein, auf keinen Fall	trifft vollkommen zu	deutlich verschlechtert		die Wartezeit auf Befundberichte bzw. Arztbriefe nach einem stationären Aufenthalt kürzer wäre.	die Qualität der medizinischen Behandlung besser wäre.	die menschliche Zusammenarbeit besser funktionieren würde („auf Augenhöhe“).				die Einführung (interdisziplinär-)intersektoraler klinischer Konferenzen.		eine engere Zusammenarbeit bei der prä- und/ oder poststationären Betreuung	eine verbesserte IT-gestützte Kommunikation durch direkte Verbindung der Praxis IT-Systeme mit dem Krankenhausinformationssystem
10646124567	225092629	2019-04-06 19:45:32	2019-04-06 20:03:50	94.217.213.208	21	Kardiologie		eher selten	eher selten	2	eher selten	eher gut	keine Antwort	sehr häufig	eher selten					Angebot besonderer diagnostischer und/oder therapeutischer Möglichkeiten							eher zufrieden	trifft zu	trifft eher nicht zu	trifft zu	trifft eher	trifft zu	eher selten	eher zufrieden	Ja, wahrscheinlich	trifft eher zu	verbessert	die Wartezeit für meine Patienten kürzer wäre.									eine engere Zusammenarbeit bei der prä- und/ oder poststationären Betreuung
10646113446	225092588	2019-04-06 19:33:33	2019-04-06 19:44:24	95.91.20.57	30	Kardiologie		sehr selten	sehr selten	4	sehr selten	sehr schlecht	sehr schlecht	häufig	eher häufig	Wunsch des Patienten											unzufrieden	trifft überhaupt nicht zu	trifft überhaupt nicht zu	trifft nicht zu	trifft überhaupt nicht zu	trifft überhaupt nicht zu	selten	eher unzufrieden	Nein, auf keinen Fall	trifft vollkommen zu	verschlechtert		die Wartezeit auf Befundberichte bzw. Arztbriefe nach einem stationären Aufenthalt kürzer wäre.		die menschliche Zusammenarbeit besser funktionieren würde („auf Augenhöhe“).
10645995091	225092629	2019-04-06 17:36:21	2019-04-06 17:49:57	84.186.231.222	7	Kinder- und Jugendmedizin		selten	eher häufig	16	selten	eher gut	eher schlecht	eher selten	sehr selten		Wohnortnähe des Patienten/ der Angehörigen	Fehlende Alternative		Angebot besonderer diagnostischer und/oder therapeutischer Möglichkeiten							eher unzufrieden	trifft überhaupt nicht zu	trifft überhaupt nicht zu	trifft zu	trifft überhaupt nicht zu	trifft überhaupt nicht zu	eher selten	eher zufrieden	Nein, eher nicht	trifft zu	gleich geblieben		die Wartezeit auf Befundberichte bzw. Arztbriefe nach einem stationären Aufenthalt kürzer wäre.	die Qualität der medizinischen Behandlung besser wäre.	die menschliche Zusammenarbeit besser funktionieren würde („auf Augenhöhe“).				die Einführung (interdisziplinär-)intersektoraler klinischer Konferenzen.	ein verbessertes Fortbildungsangebot (niedergelassene Ärzte + Krankenhausärzte)	eine engere Zusammenarbeit bei der prä- und/ oder poststationären Betreuung	eine verbesserte IT-gestützte Kommunikation durch direkte Verbindung der Praxis IT-Systeme mit dem Krankenhausinformationssystem	Möglichkeit telemedizinischer Konsultationen von qualifizierte Krankenhausärzten
10645933392	225092629	2019-04-06 16:37:54	2019-10-05 22:02:53	95.91.212.237	28	Augenheilkunde		eher häufig	sehr häufig	28	sehr häufig	gut	gut	eher selten	eher selten	Wunsch des Patienten				Angebot besonderer diagnostischer und/oder therapeutischer Möglichkeiten					Ruf des Krankenhauses insgesamt		zufrieden	trifft zu	trifft zu	trifft zu	trifft zu	trifft eher	selten	zufrieden	Ja, ganz sicher	trifft nicht zu	verbessert				die menschliche Zusammenarbeit besser funktionieren würde („auf Augenhöhe“).						eine engere Zusammenarbeit bei der prä- und/ oder poststationären Betreuung
10645881792	225092438	2019-04-06 15:45:47	2019-04-06 16:01:21	84.158.210.76	10	Mund-Kiefer-Gesichtschirurgie		eher selten	eher selten	4	eher selten	gut	eher gut	selten	selten	Wunsch des Patienten											eher zufrieden	trifft eher nicht zu	trifft nicht zu	trifft eher nicht zu	trifft eher nicht zu	trifft eher	selten	zufrieden	Ja, wahrscheinlich	trifft zu	gleich geblieben				die menschliche Zusammenarbeit besser funktionieren würde („auf Augenhöhe“).
10645799821	225092588	2019-04-06 14:16:02	2019-04-15 10:55:46	93.236.158.217	0	Andere (bitte angeben)	keine Angabe	keine Antwort	keine Antwort	0	eher selten	eher gut	eher gut	keine Antwort	keine Antwort					Angebot besonderer diagnostischer und/oder therapeutischer Möglichkeiten							eher zufrieden	trifft eher nicht zu	trifft eher nicht zu	trifft eher	trifft eher nicht zu	trifft eher nicht zu	eher selten	eher zufrieden	Ja, wahrscheinlich	trifft eher zu	gleich geblieben		die Wartezeit auf Befundberichte bzw. Arztbriefe nach einem stationären Aufenthalt kürzer wäre.	die Qualität der medizinischen Behandlung besser wäre.			poststationär eine Rücküberweisung der Patienten zeitnah erfolgen würde.				eine engere Zusammenarbeit bei der prä- und/ oder poststationären Betreuung		Möglichkeit telemedizinischer Konsultationen von qualifizierte Krankenhausärzten
10645729295	225092527	2019-04-06 12:39:20	2019-04-06 12:48:22	88.133.4.74	14	Mund-Kiefer-Gesichtschirurgie		sehr selten	sehr selten	21	sehr selten	schlecht	schlecht	häufig	sehr selten			Fehlende Alternative		Angebot besonderer diagnostischer und/oder therapeutischer Möglichkeiten				Selbst dort tätig gewesen			sehr unzufrieden	trifft eher nicht zu	trifft nicht zu	trifft überhaupt nicht zu	trifft überhaupt nicht zu	trifft überhaupt nicht zu	häufig	eher unzufrieden	Nein, eher nicht	trifft vollkommen zu	deutlich verschlechtert		die Wartezeit auf Befundberichte bzw. Arztbriefe nach einem stationären Aufenthalt kürzer wäre.	die Qualität der medizinischen Behandlung besser wäre.	die menschliche Zusammenarbeit besser funktionieren würde („auf Augenhöhe“).					ein verbessertes Fortbildungsangebot (niedergelassene Ärzte + Krankenhausärzte)
10645686968	225092588	2019-04-06 11:30:37	2019-10-06 22:42:03	212.184.166.82	1	Innere Medizin		häufig	sehr selten	8	häufig	gut	gut	häufig	eher selten	Wunsch des Patienten				Angebot besonderer diagnostischer und/oder therapeutischer Möglichkeiten				Selbst dort tätig gewesen			zufrieden	trifft zu	trifft zu	trifft vollkommen zu	trifft eher nicht zu	trifft eher nicht zu	keine Antwort	zufrieden	Ja, wahrscheinlich	trifft eher nicht zu	gleich geblieben		die Wartezeit auf Befundberichte bzw. Arztbriefe nach einem stationären Aufenthalt kürzer wäre.									eine verbesserte IT-gestützte Kommunikation durch direkte Verbindung der Praxis IT-Systeme mit dem Krankenhausinformationssystem
10645645073	225092553	2019-04-06 10:23:20	2019-04-06 10:36:25	93.228.49.102	5	Allgemeinchirurgie		sehr häufig	sehr häufig	5	sehr häufig	sehr gut	sehr gut	eher häufig	eher selten	Wunsch des Patienten	Wohnortnähe des Patienten/ der Angehörigen		Medizinische Versorgungsqualität								zufrieden	trifft vollkommen zu	trifft vollkommen zu	trifft vollkommen zu	trifft zu	trifft zu	eher selten	zufrieden	Ja, ganz sicher	trifft eher nicht zu	deutlich verbessert				die menschliche Zusammenarbeit besser funktionieren würde („auf Augenhöhe“).	eine bessere Abstimmung der poststationären, medikamentösen Therapie erfolgen würde.		die Patienten poststationär zeitnah an ihren Zuweiser zurückverwiesen und ambulant angebunden würden.			eine engere Zusammenarbeit bei der prä- und/ oder poststationären Betreuung	eine verbesserte IT-gestützte Kommunikation durch direkte Verbindung der Praxis IT-Systeme mit dem Krankenhausinformationssystem	Möglichkeit telemedizinischer Konsultationen von qualifizierte Krankenhausärzten
10645028516	225092629	2019-04-05 23:08:27	2019-04-05 23:46:13	79.220.102.109	5	Kardiologie		eher häufig	eher selten	2	häufig	sehr gut	gut	selten	sehr selten	Wunsch des Patienten			Medizinische Versorgungsqualität	Angebot besonderer diagnostischer und/oder therapeutischer Möglichkeiten							zufrieden	trifft zu	trifft zu	trifft eher	trifft eher	trifft zu	selten	sehr zufrieden	Ja, ganz sicher	trifft eher nicht zu	verbessert		die Wartezeit auf Befundberichte bzw. Arztbriefe nach einem stationären Aufenthalt kürzer wäre.
10644928233	225092629	2019-04-05 22:18:21	2019-04-05 22:29:19	79.245.244.69	8	Hämatologie / Onkologie		eher häufig	eher selten	9	eher selten	sehr gut	eher gut	keine Antwort	eher selten				Medizinische Versorgungsqualität	Angebot besonderer diagnostischer und/oder therapeutischer Möglichkeiten					Ruf des Krankenhauses insgesamt		eher zufrieden	keine Antwort	keine Antwort	trifft nicht zu	trifft überhaupt nicht zu	trifft überhaupt nicht zu	eher selten	zufrieden	Ja, ganz sicher	keine Antwort	gleich geblieben		die Wartezeit auf Befundberichte bzw. Arztbriefe nach einem stationären Aufenthalt kürzer wäre.							ein verbessertes Fortbildungsangebot (niedergelassene Ärzte + Krankenhausärzte)
10644872148	225055775	2019-04-05 21:51:59	2019-04-05 22:00:48	88.130.56.7	14	Allgemeinchirurgie		sehr häufig	häufig	2	häufig	sehr gut	gut	häufig	eher selten					Angebot besonderer diagnostischer und/oder therapeutischer Möglichkeiten							zufrieden	trifft eher nicht zu	trifft eher nicht zu	trifft zu	trifft eher nicht zu	trifft eher nicht zu	eher selten	zufrieden	Ja, wahrscheinlich	trifft eher nicht zu	deutlich verbessert				die menschliche Zusammenarbeit besser funktionieren würde („auf Augenhöhe“).	eine bessere Abstimmung der poststationären, medikamentösen Therapie erfolgen würde.		die Patienten poststationär zeitnah an ihren Zuweiser zurückverwiesen und ambulant angebunden würden.			eine engere Zusammenarbeit bei der prä- und/ oder poststationären Betreuung	eine verbesserte IT-gestützte Kommunikation durch direkte Verbindung der Praxis IT-Systeme mit dem Krankenhausinformationssystem
10644747560	225092588	2019-04-05 20:56:39	2019-06-25 10:53:18	87.143.140.211	21	Psychiatrie		selten	eher häufig	6	eher selten	eher gut	eher schlecht	keine Antwort	eher selten			Fehlende Alternative							Ruf des Krankenhauses insgesamt		eher zufrieden	trifft eher	trifft eher	trifft zu	trifft nicht zu	trifft eher nicht zu	häufig	eher zufrieden	Ja, wahrscheinlich	trifft zu	gleich geblieben	die Wartezeit für meine Patienten kürzer wäre.	die Wartezeit auf Befundberichte bzw. Arztbriefe nach einem stationären Aufenthalt kürzer wäre.			eine bessere Abstimmung der poststationären, medikamentösen Therapie erfolgen würde.					eine engere Zusammenarbeit bei der prä- und/ oder poststationären Betreuung	eine verbesserte IT-gestützte Kommunikation durch direkte Verbindung der Praxis IT-Systeme mit dem Krankenhausinformationssystem
10644564455	225092394	2019-04-05 19:42:41	2019-04-05 19:52:47	91.55.3.170	30	Hämatologie / Onkologie		eher selten	eher selten	3	selten	gut	eher gut	eher selten	eher häufig				Medizinische Versorgungsqualität								eher zufrieden	trifft nicht zu	trifft überhaupt nicht zu	trifft eher	trifft eher nicht zu	trifft überhaupt nicht zu	eher selten	eher zufrieden	Ja, wahrscheinlich	trifft eher zu	verbessert	die Wartezeit für meine Patienten kürzer wäre.	die Wartezeit auf Befundberichte bzw. Arztbriefe nach einem stationären Aufenthalt kürzer wäre.			eine bessere Abstimmung der poststationären, medikamentösen Therapie erfolgen würde.					eine engere Zusammenarbeit bei der prä- und/ oder poststationären Betreuung
10644322613	225092629	2019-04-05 18:10:51	2019-04-05 18:45:36	77.185.5.69	20	Hämatologie / Onkologie		sehr häufig	eher selten	2	häufig	gut	gut	eher häufig	selten			Fehlende Alternative	Medizinische Versorgungsqualität	Angebot besonderer diagnostischer und/oder therapeutischer Möglichkeiten							zufrieden	trifft eher	trifft eher	keine Antwort	trifft überhaupt nicht zu	trifft überhaupt nicht zu	häufig	eher zufrieden	Ja, wahrscheinlich	trifft eher zu	verbessert		die Wartezeit auf Befundberichte bzw. Arztbriefe nach einem stationären Aufenthalt kürzer wäre.		die menschliche Zusammenarbeit besser funktionieren würde („auf Augenhöhe“).			die Patienten poststationär zeitnah an ihren Zuweiser zurückverwiesen und ambulant angebunden würden.		ein verbessertes Fortbildungsangebot (niedergelassene Ärzte + Krankenhausärzte)	eine engere Zusammenarbeit bei der prä- und/ oder poststationären Betreuung
10644298414	225092629	2019-04-05 18:02:39	2019-04-05 18:17:10	84.175.163.236	42	Neurochirurgie		sehr häufig	sehr häufig	8	eher selten	gut	eher gut	sehr häufig	sehr selten	Wunsch des Patienten		Fehlende Alternative									eher zufrieden	trifft nicht zu	keine Antwort	trifft vollkommen zu	trifft überhaupt nicht zu	keine Antwort	eher selten	zufrieden	Nein, eher nicht	trifft vollkommen zu	gleich geblieben		die Wartezeit auf Befundberichte bzw. Arztbriefe nach einem stationären Aufenthalt kürzer wäre.			eine bessere Abstimmung der poststationären, medikamentösen Therapie erfolgen würde.		die Patienten poststationär zeitnah an ihren Zuweiser zurückverwiesen und ambulant angebunden würden.			eine engere Zusammenarbeit bei der prä- und/ oder poststationären Betreuung
10644279843	225092629	2019-04-05 17:55:26	2019-04-05 18:11:41	109.90.191.114	30	Neurologie		sehr häufig	eher häufig	4	häufig	gut	eher gut	eher selten	selten					Angebot besonderer diagnostischer und/oder therapeutischer Möglichkeiten							eher zufrieden	trifft nicht zu	trifft nicht zu	trifft eher	trifft nicht zu	trifft überhaupt nicht zu	keine Antwort	eher zufrieden	Ja, wahrscheinlich	trifft eher zu	gleich geblieben		die Wartezeit auf Befundberichte bzw. Arztbriefe nach einem stationären Aufenthalt kürzer wäre.								eine engere Zusammenarbeit bei der prä- und/ oder poststationären Betreuung
10644214447	225092588	2019-04-05 17:32:13	2019-04-05 17:42:52	84.172.105.42	30	Dermatologie		sehr selten	sehr selten	4	eher selten	eher gut	eher schlecht	eher häufig	selten	Wunsch des Patienten		Fehlende Alternative		Angebot besonderer diagnostischer und/oder therapeutischer Möglichkeiten							eher unzufrieden	trifft nicht zu	trifft eher nicht zu	trifft eher	trifft nicht zu	trifft überhaupt nicht zu	eher selten	eher unzufrieden	Nein, eher nicht	trifft vollkommen zu	gleich geblieben	die Wartezeit für meine Patienten kürzer wäre.	die Wartezeit auf Befundberichte bzw. Arztbriefe nach einem stationären Aufenthalt kürzer wäre.	die Qualität der medizinischen Behandlung besser wäre.								eine verbesserte IT-gestützte Kommunikation durch direkte Verbindung der Praxis IT-Systeme mit dem Krankenhausinformationssystem
10644018973	225092588	2019-04-05 16:23:46	2019-04-05 16:36:43	80.187.87.99	20	Gastroenterologie		eher selten	eher selten	3	eher selten	gut	gut	eher häufig	eher selten				Medizinische Versorgungsqualität	Angebot besonderer diagnostischer und/oder therapeutischer Möglichkeiten							eher zufrieden	trifft eher nicht zu	trifft eher nicht zu	trifft zu	trifft eher	trifft eher nicht zu	eher selten	zufrieden	Ja, wahrscheinlich	trifft eher zu	verbessert	die Wartezeit für meine Patienten kürzer wäre.	die Wartezeit auf Befundberichte bzw. Arztbriefe nach einem stationären Aufenthalt kürzer wäre.				poststationär eine Rücküberweisung der Patienten zeitnah erfolgen würde.		die Einführung (interdisziplinär-)intersektoraler klinischer Konferenzen.			eine verbesserte IT-gestützte Kommunikation durch direkte Verbindung der Praxis IT-Systeme mit dem Krankenhausinformationssystem	Möglichkeit telemedizinischer Konsultationen von qualifizierte Krankenhausärzten
10643991257	225092629	2019-04-05 16:13:15	2019-04-05 16:32:10	217.80.240.118	90	Unfallchirurgie / Orthopädie		eher selten	keine Antwort	20	eher selten	sehr schlecht	eher schlecht	eher selten	selten		Wohnortnähe des Patienten/ der Angehörigen	Fehlende Alternative		Angebot besonderer diagnostischer und/oder therapeutischer Möglichkeiten							eher unzufrieden	trifft überhaupt nicht zu	trifft überhaupt nicht zu	keine Antwort	trifft überhaupt nicht zu	trifft überhaupt nicht zu	eher selten	eher zufrieden	Nein, eher nicht	trifft vollkommen zu	gleich geblieben				die menschliche Zusammenarbeit besser funktionieren würde („auf Augenhöhe“).						eine engere Zusammenarbeit bei der prä- und/ oder poststationären Betreuung
10643818816	225092629	2019-04-05 15:06:15	2019-10-05 21:56:50	2.202.165.231	7	Kinder- und Jugendmedizin		selten	eher selten	8	eher selten	eher schlecht	eher schlecht	häufig	häufig		Wohnortnähe des Patienten/ der Angehörigen	Fehlende Alternative									eher unzufrieden	trifft eher nicht zu	trifft nicht zu	trifft nicht zu	keine Antwort	keine Antwort	eher selten	eher unzufrieden	Nein, eher nicht	trifft zu	gleich geblieben			die Qualität der medizinischen Behandlung besser wäre.	die menschliche Zusammenarbeit besser funktionieren würde („auf Augenhöhe“).	eine bessere Abstimmung der poststationären, medikamentösen Therapie erfolgen würde.				ein verbessertes Fortbildungsangebot (niedergelassene Ärzte + Krankenhausärzte)
10643770148	225092553	2019-04-05 14:45:43	2019-04-05 14:59:59	93.192.230.195	30	Dermatologie		sehr selten	sehr selten	20	selten	eher gut	eher schlecht	eher selten	eher selten				Medizinische Versorgungsqualität								eher zufrieden	keine Antwort	keine Antwort	trifft zu	trifft nicht zu	trifft nicht zu	eher selten	eher zufrieden	Ja, wahrscheinlich	trifft eher zu	verschlechtert	die Wartezeit für meine Patienten kürzer wäre.	die Wartezeit auf Befundberichte bzw. Arztbriefe nach einem stationären Aufenthalt kürzer wäre.		die menschliche Zusammenarbeit besser funktionieren würde („auf Augenhöhe“).					ein verbessertes Fortbildungsangebot (niedergelassene Ärzte + Krankenhausärzte)	eine engere Zusammenarbeit bei der prä- und/ oder poststationären Betreuung		Möglichkeit telemedizinischer Konsultationen von qualifizierte Krankenhausärzten
10643688796	225092629	2019-04-05 14:08:39	2019-04-05 14:22:32	80.129.109.253	10	Gastroenterologie		eher häufig	häufig	20	häufig	gut	gut	häufig	selten	Wunsch des Patienten			Medizinische Versorgungsqualität	Angebot besonderer diagnostischer und/oder therapeutischer Möglichkeiten							zufrieden	trifft zu	trifft zu	trifft zu	trifft zu	trifft eher nicht zu	selten	zufrieden	Ja, ganz sicher	trifft eher nicht zu	verbessert	die Wartezeit für meine Patienten kürzer wäre.				eine bessere Abstimmung der poststationären, medikamentösen Therapie erfolgen würde.			die Einführung (interdisziplinär-)intersektoraler klinischer Konferenzen.		eine engere Zusammenarbeit bei der prä- und/ oder poststationären Betreuung		Möglichkeit telemedizinischer Konsultationen von qualifizierte Krankenhausärzten
10643671370	225092629	2019-04-05 13:59:48	2019-04-05 14:19:07	79.253.21.207	14	Gynäkologie		selten	sehr selten	12	eher häufig	eher gut	schlecht	eher selten	sehr selten	Wunsch des Patienten											sehr unzufrieden	trifft nicht zu	trifft überhaupt nicht zu	trifft überhaupt nicht zu	trifft überhaupt nicht zu	trifft überhaupt nicht zu	eher selten	eher zufrieden	Nein, auf keinen Fall	trifft vollkommen zu	deutlich verschlechtert		die Wartezeit auf Befundberichte bzw. Arztbriefe nach einem stationären Aufenthalt kürzer wäre.				poststationär eine Rücküberweisung der Patienten zeitnah erfolgen würde.	die Patienten poststationär zeitnah an ihren Zuweiser zurückverwiesen und ambulant angebunden würden.			eine engere Zusammenarbeit bei der prä- und/ oder poststationären Betreuung	eine verbesserte IT-gestützte Kommunikation durch direkte Verbindung der Praxis IT-Systeme mit dem Krankenhausinformationssystem
10643607300	225092629	2019-04-05 13:26:21	2019-04-05 13:34:21	87.145.26.72	28	Kinder- und Jugendmedizin		sehr häufig	häufig	2	eher häufig	gut	gut	eher häufig	eher selten		Wohnortnähe des Patienten/ der Angehörigen		Medizinische Versorgungsqualität	Angebot besonderer diagnostischer und/oder therapeutischer Möglichkeiten							zufrieden	keine Antwort	keine Antwort	trifft eher	keine Antwort	keine Antwort	eher selten	zufrieden	Ja, ganz sicher	trifft eher nicht zu	gleich geblieben	die Wartezeit für meine Patienten kürzer wäre.								ein verbessertes Fortbildungsangebot (niedergelassene Ärzte + Krankenhausärzte)			Möglichkeit telemedizinischer Konsultationen von qualifizierte Krankenhausärzten
10643532474	225092629	2019-04-05 12:37:04	2019-04-05 12:45:24	46.114.1.117	7	Unfallchirurgie / Orthopädie		sehr selten	sehr selten	0	eher selten	sehr gut	gut	selten	häufig		Wohnortnähe des Patienten/ der Angehörigen		Medizinische Versorgungsqualität							Gute ärztliche Versorgung	sehr zufrieden	keine Antwort	keine Antwort	trifft nicht zu	trifft nicht zu	keine Antwort	sehr selten	sehr unzufrieden	Ja, ganz sicher	trifft nicht zu	verbessert					eine bessere Abstimmung der poststationären, medikamentösen Therapie erfolgen würde.					eine engere Zusammenarbeit bei der prä- und/ oder poststationären Betreuung	eine verbesserte IT-gestützte Kommunikation durch direkte Verbindung der Praxis IT-Systeme mit dem Krankenhausinformationssystem	Möglichkeit telemedizinischer Konsultationen von qualifizierte Krankenhausärzten
10643518457	225092427	2019-04-05 12:27:05	2019-04-05 12:39:02	217.226.200.175	30	Kinder- und Jugendmedizin		sehr selten	sehr selten	2	selten	schlecht	schlecht	sehr selten	sehr selten		Wohnortnähe des Patienten/ der Angehörigen	Fehlende Alternative		Angebot besonderer diagnostischer und/oder therapeutischer Möglichkeiten							eher unzufrieden	trifft überhaupt nicht zu	trifft überhaupt nicht zu	trifft zu	trifft überhaupt nicht zu	trifft überhaupt nicht zu	eher selten	eher unzufrieden	Nein, eher nicht	trifft vollkommen zu	verschlechtert			die Qualität der medizinischen Behandlung besser wäre.	die menschliche Zusammenarbeit besser funktionieren würde („auf Augenhöhe“).				die Einführung (interdisziplinär-)intersektoraler klinischer Konferenzen.		eine engere Zusammenarbeit bei der prä- und/ oder poststationären Betreuung
10643500901	225092629	2019-04-05 12:14:59	2019-04-05 12:23:49	91.58.215.238	14	Urologie		häufig	sehr selten	3	häufig	gut	eher gut	eher häufig	eher häufig		Wohnortnähe des Patienten/ der Angehörigen			Angebot besonderer diagnostischer und/oder therapeutischer Möglichkeiten		Gute Zusammenarbeit mit den ärztlichen Kollegen im Krankenhaus					eher zufrieden	trifft zu	trifft zu	trifft eher	trifft eher	trifft eher	eher selten	eher zufrieden	Ja, wahrscheinlich	trifft nicht zu	deutlich verbessert		die Wartezeit auf Befundberichte bzw. Arztbriefe nach einem stationären Aufenthalt kürzer wäre.
10643476142	225092629	2019-04-05 11:58:03	2019-04-05 12:08:36	91.49.181.172	12	Innere Medizin		eher selten	sehr selten	6	eher häufig	eher schlecht	schlecht	sehr häufig	sehr häufig	Wunsch des Patienten	Wohnortnähe des Patienten/ der Angehörigen			Angebot besonderer diagnostischer und/oder therapeutischer Möglichkeiten							eher zufrieden	trifft eher nicht zu	trifft eher nicht zu	trifft zu	trifft eher nicht zu	trifft überhaupt nicht zu	eher selten	eher zufrieden	Nein, eher nicht	trifft vollkommen zu	gleich geblieben		die Wartezeit auf Befundberichte bzw. Arztbriefe nach einem stationären Aufenthalt kürzer wäre.		die menschliche Zusammenarbeit besser funktionieren würde („auf Augenhöhe“).	eine bessere Abstimmung der poststationären, medikamentösen Therapie erfolgen würde.					eine engere Zusammenarbeit bei der prä- und/ oder poststationären Betreuung
10643465947	225092588	2019-04-05 11:50:33	2019-04-05 12:01:53	80.144.10.96	30	Augenheilkunde		häufig	häufig	2	eher selten	eher gut	gut	sehr häufig	eher selten					Angebot besonderer diagnostischer und/oder therapeutischer Möglichkeiten							zufrieden	keine Antwort	keine Antwort	trifft zu	keine Antwort	keine Antwort	selten	eher zufrieden	Ja, ganz sicher	trifft eher nicht zu	gleich geblieben	die Wartezeit für meine Patienten kürzer wäre.	die Wartezeit auf Befundberichte bzw. Arztbriefe nach einem stationären Aufenthalt kürzer wäre.					die Patienten poststationär zeitnah an ihren Zuweiser zurückverwiesen und ambulant angebunden würden.
10643407910	225092629	2019-04-05 11:09:49	2019-04-05 11:22:37	88.130.48.195	30	Kardiologie		eher häufig	selten	4	eher selten	gut	eher gut	eher häufig	eher selten	Wunsch des Patienten		Fehlende Alternative		Angebot besonderer diagnostischer und/oder therapeutischer Möglichkeiten							eher zufrieden	trifft eher nicht zu	trifft eher nicht zu	trifft eher nicht zu	trifft überhaupt nicht zu	trifft nicht zu	eher selten	eher zufrieden	Ja, wahrscheinlich	trifft eher nicht zu	verbessert	die Wartezeit für meine Patienten kürzer wäre.				eine bessere Abstimmung der poststationären, medikamentösen Therapie erfolgen würde.		die Patienten poststationär zeitnah an ihren Zuweiser zurückverwiesen und ambulant angebunden würden.			eine engere Zusammenarbeit bei der prä- und/ oder poststationären Betreuung
10643384620	225092629	2019-04-05 10:52:36	2019-04-05 11:04:01	62.48.185.194	14	Psychiatrie		sehr selten	sehr selten	4	eher häufig	eher gut	eher gut	eher selten	eher häufig	Wunsch des Patienten	Wohnortnähe des Patienten/ der Angehörigen										eher zufrieden	trifft überhaupt nicht zu	trifft überhaupt nicht zu	trifft eher nicht zu	trifft nicht zu	trifft überhaupt nicht zu	eher häufig	eher zufrieden	Nein, eher nicht	trifft vollkommen zu	gleich geblieben				die menschliche Zusammenarbeit besser funktionieren würde („auf Augenhöhe“).	eine bessere Abstimmung der poststationären, medikamentösen Therapie erfolgen würde.	poststationär eine Rücküberweisung der Patienten zeitnah erfolgen würde.				eine engere Zusammenarbeit bei der prä- und/ oder poststationären Betreuung	eine verbesserte IT-gestützte Kommunikation durch direkte Verbindung der Praxis IT-Systeme mit dem Krankenhausinformationssystem	Möglichkeit telemedizinischer Konsultationen von qualifizierte Krankenhausärzten
10643344776	225092629	2019-04-05 10:23:13	2019-04-05 10:31:56	132.252.148.5	30	Gastroenterologie		sehr häufig	eher selten	1	sehr häufig	sehr gut	sehr gut	eher selten	selten		Wohnortnähe des Patienten/ der Angehörigen										zufrieden	trifft zu	trifft eher nicht zu	trifft zu	trifft eher nicht zu	trifft eher nicht zu	eher selten	zufrieden	Ja, wahrscheinlich	trifft zu	verbessert		die Wartezeit auf Befundberichte bzw. Arztbriefe nach einem stationären Aufenthalt kürzer wäre.						die Einführung (interdisziplinär-)intersektoraler klinischer Konferenzen.
10643344101	225092629	2019-04-05 10:22:35	2019-04-05 10:32:55	80.137.41.42	90	Kinder- und Jugendpsychiatrie		eher selten	eher selten	8	eher selten	eher gut	eher schlecht	keine Antwort	keine Antwort			Fehlende Alternative		Angebot besonderer diagnostischer und/oder therapeutischer Möglichkeiten							eher unzufrieden	trifft eher nicht zu	trifft nicht zu	trifft nicht zu	trifft nicht zu	trifft nicht zu	selten	zufrieden	Nein, eher nicht	trifft zu	verbessert	die Wartezeit für meine Patienten kürzer wäre.	die Wartezeit auf Befundberichte bzw. Arztbriefe nach einem stationären Aufenthalt kürzer wäre.	die Qualität der medizinischen Behandlung besser wäre.					die Einführung (interdisziplinär-)intersektoraler klinischer Konferenzen.	ein verbessertes Fortbildungsangebot (niedergelassene Ärzte + Krankenhausärzte)	eine engere Zusammenarbeit bei der prä- und/ oder poststationären Betreuung
10643323481	225092629	2019-04-05 10:07:31	2019-04-09 10:58:23	84.159.169.86	14	Innere Medizin		eher selten	eher selten	6	sehr selten	eher gut	eher schlecht	eher häufig	eher selten	Wunsch des Patienten				Angebot besonderer diagnostischer und/oder therapeutischer Möglichkeiten							eher unzufrieden	trifft eher nicht zu	keine Antwort	trifft eher nicht zu	trifft überhaupt nicht zu	trifft nicht zu	eher selten	eher zufrieden	Ja, wahrscheinlich	trifft zu	gleich geblieben		die Wartezeit auf Befundberichte bzw. Arztbriefe nach einem stationären Aufenthalt kürzer wäre.		die menschliche Zusammenarbeit besser funktionieren würde („auf Augenhöhe“).	eine bessere Abstimmung der poststationären, medikamentösen Therapie erfolgen würde.					eine engere Zusammenarbeit bei der prä- und/ oder poststationären Betreuung	eine verbesserte IT-gestützte Kommunikation durch direkte Verbindung der Praxis IT-Systeme mit dem Krankenhausinformationssystem
10643322328	225092629	2019-04-05 10:06:39	2019-04-05 10:20:46	77.11.60.63	7	Hämatologie / Onkologie		sehr selten	sehr selten	8	häufig	sehr gut	gut	sehr häufig	sehr selten					Angebot besonderer diagnostischer und/oder therapeutischer Möglichkeiten				Selbst dort tätig gewesen			zufrieden	trifft vollkommen zu	trifft eher nicht zu	trifft eher	trifft überhaupt nicht zu	trifft überhaupt nicht zu	eher selten	sehr zufrieden	Ja, wahrscheinlich	trifft zu	verschlechtert	die Wartezeit für meine Patienten kürzer wäre.	die Wartezeit auf Befundberichte bzw. Arztbriefe nach einem stationären Aufenthalt kürzer wäre.					die Patienten poststationär zeitnah an ihren Zuweiser zurückverwiesen und ambulant angebunden würden.				eine verbesserte IT-gestützte Kommunikation durch direkte Verbindung der Praxis IT-Systeme mit dem Krankenhausinformationssystem
10643320294	225092629	2019-04-05 10:05:03	2019-04-06 22:20:29	93.199.35.156	14	Gynäkologie		sehr selten	sehr selten	2	eher selten	eher gut	schlecht	häufig	eher selten				Medizinische Versorgungsqualität								eher zufrieden	trifft überhaupt nicht zu	trifft überhaupt nicht zu	trifft vollkommen zu	trifft überhaupt nicht zu	trifft überhaupt nicht zu	eher selten	zufrieden	Ja, wahrscheinlich	trifft zu	gleich geblieben				die menschliche Zusammenarbeit besser funktionieren würde („auf Augenhöhe“).						eine engere Zusammenarbeit bei der prä- und/ oder poststationären Betreuung
10643302485	225092588	2019-04-05 09:51:07	2019-04-05 10:13:26	80.187.97.130	100	Augenheilkunde		sehr häufig	keine Antwort	1	eher selten	sehr gut	gut	selten	sehr selten				Medizinische Versorgungsqualität								sehr zufrieden	trifft vollkommen zu	trifft überhaupt nicht zu	trifft zu	keine Antwort	trifft überhaupt nicht zu	sehr selten	sehr zufrieden	Ja, ganz sicher	trifft vollkommen zu	deutlich verschlechtert	die Wartezeit für meine Patienten kürzer wäre.
10643247414	225092629	2019-04-05 09:07:00	2019-04-05 09:27:09	193.142.189.142	90	Psychiatrie		sehr selten	sehr selten	2	eher häufig	eher gut	eher gut	häufig	selten					Angebot besonderer diagnostischer und/oder therapeutischer Möglichkeiten						Spezielle Psychotherapieangebote	eher unzufrieden	keine Antwort	keine Antwort	keine Antwort	keine Antwort	keine Antwort	eher häufig	eher zufrieden	Ja, wahrscheinlich	trifft vollkommen zu	verschlechtert				die menschliche Zusammenarbeit besser funktionieren würde („auf Augenhöhe“).	eine bessere Abstimmung der poststationären, medikamentösen Therapie erfolgen würde.					eine engere Zusammenarbeit bei der prä- und/ oder poststationären Betreuung
10643245555	225092629	2019-04-05 09:05:55	2019-04-05 09:15:20	87.140.34.196	21	Psychiatrie		selten	selten	12	eher selten	eher gut	eher gut	keine Antwort	keine Antwort					Angebot besonderer diagnostischer und/oder therapeutischer Möglichkeiten				Selbst dort tätig gewesen			eher unzufrieden	trifft zu	trifft eher	trifft eher	trifft überhaupt nicht zu	trifft überhaupt nicht zu	eher selten	eher unzufrieden	Nein, eher nicht	trifft zu	verschlechtert	die Wartezeit für meine Patienten kürzer wäre.		die Qualität der medizinischen Behandlung besser wäre.	die menschliche Zusammenarbeit besser funktionieren würde („auf Augenhöhe“).						eine engere Zusammenarbeit bei der prä- und/ oder poststationären Betreuung
10643239627	225092629	2019-04-05 09:01:43	2019-04-05 09:08:47	80.151.27.82	10	Dermatologie		sehr selten	sehr selten	1	eher selten	eher gut	eher schlecht	eher häufig	eher selten			Fehlende Alternative	Medizinische Versorgungsqualität	Angebot besonderer diagnostischer und/oder therapeutischer Möglichkeiten							eher zufrieden	trifft eher nicht zu	trifft nicht zu	trifft zu	trifft nicht zu	trifft nicht zu	sehr selten	zufrieden	Ja, ganz sicher	trifft eher nicht zu	verbessert				die menschliche Zusammenarbeit besser funktionieren würde („auf Augenhöhe“).		poststationär eine Rücküberweisung der Patienten zeitnah erfolgen würde.	die Patienten poststationär zeitnah an ihren Zuweiser zurückverwiesen und ambulant angebunden würden.			eine engere Zusammenarbeit bei der prä- und/ oder poststationären Betreuung
10643234105	225092629	2019-04-05 08:57:20	2019-04-05 09:05:37	93.239.13.138	20	Allgemeinchirurgie		sehr selten	sehr selten	6	eher häufig	eher schlecht	eher schlecht	häufig	häufig				Medizinische Versorgungsqualität					Selbst dort tätig gewesen			eher zufrieden	trifft zu	trifft nicht zu	trifft eher	trifft nicht zu	trifft nicht zu	selten	eher zufrieden	Ja, wahrscheinlich	trifft eher zu	verbessert		die Wartezeit auf Befundberichte bzw. Arztbriefe nach einem stationären Aufenthalt kürzer wäre.		die menschliche Zusammenarbeit besser funktionieren würde („auf Augenhöhe“).	eine bessere Abstimmung der poststationären, medikamentösen Therapie erfolgen würde.			die Einführung (interdisziplinär-)intersektoraler klinischer Konferenzen.
10643228027	225092629	2019-04-05 08:51:57	2019-04-05 09:48:13	91.17.172.121	14	Andere (bitte angeben)	Psychosomatik	keine Antwort	sehr selten	5	sehr selten	eher gut	eher schlecht	keine Antwort	keine Antwort	Wunsch des Patienten	Wohnortnähe des Patienten/ der Angehörigen			Angebot besonderer diagnostischer und/oder therapeutischer Möglichkeiten							eher unzufrieden	trifft nicht zu	trifft überhaupt nicht zu	trifft überhaupt nicht zu	trifft überhaupt nicht zu	trifft überhaupt nicht zu	eher häufig	eher zufrieden	Nein, eher nicht	trifft zu	gleich geblieben		die Wartezeit auf Befundberichte bzw. Arztbriefe nach einem stationären Aufenthalt kürzer wäre.		die menschliche Zusammenarbeit besser funktionieren würde („auf Augenhöhe“).	eine bessere Abstimmung der poststationären, medikamentösen Therapie erfolgen würde.			die Einführung (interdisziplinär-)intersektoraler klinischer Konferenzen.	ein verbessertes Fortbildungsangebot (niedergelassene Ärzte + Krankenhausärzte)
10643226074	225092629	2019-04-05 08:19:40	2019-04-05 09:00:05	87.138.102.139	7	Neurologie		eher selten	sehr selten	12	eher häufig	eher gut	schlecht	häufig	sehr häufig					Angebot besonderer diagnostischer und/oder therapeutischer Möglichkeiten							sehr unzufrieden	trifft überhaupt nicht zu	trifft überhaupt nicht zu	trifft eher	trifft überhaupt nicht zu	trifft überhaupt nicht zu	eher selten	eher unzufrieden	Nein, auf keinen Fall	trifft vollkommen zu	deutlich verschlechtert		die Wartezeit auf Befundberichte bzw. Arztbriefe nach einem stationären Aufenthalt kürzer wäre.	die Qualität der medizinischen Behandlung besser wäre.	die menschliche Zusammenarbeit besser funktionieren würde („auf Augenhöhe“).						eine engere Zusammenarbeit bei der prä- und/ oder poststationären Betreuung
10643215832	225092588	2019-04-05 08:41:38	2019-04-05 09:00:31	93.241.200.145	40	Neurochirurgie		sehr häufig	sehr selten	2	eher selten	gut	eher gut	keine Antwort	keine Antwort					Angebot besonderer diagnostischer und/oder therapeutischer Möglichkeiten				Selbst dort tätig gewesen			eher zufrieden	trifft überhaupt nicht zu	trifft überhaupt nicht zu	trifft zu	trifft überhaupt nicht zu	trifft überhaupt nicht zu	sehr selten	zufrieden	Ja, wahrscheinlich	trifft eher zu	gleich geblieben	die Wartezeit für meine Patienten kürzer wäre.										eine verbesserte IT-gestützte Kommunikation durch direkte Verbindung der Praxis IT-Systeme mit dem Krankenhausinformationssystem
10643215692	225092629	2019-04-05 08:40:22	2019-10-06 21:58:22	93.207.255.93	30	Andere (bitte angeben)	Psychosomatische Medizin & Psychotherapie	keine Antwort	keine Antwort	6	eher häufig	gut	gut	keine Antwort	keine Antwort		Wohnortnähe des Patienten/ der Angehörigen			Angebot besonderer diagnostischer und/oder therapeutischer Möglichkeiten				Selbst dort tätig gewesen			zufrieden	keine Antwort	keine Antwort	trifft eher	keine Antwort	keine Antwort	keine Antwort	zufrieden	Ja, wahrscheinlich	trifft eher nicht zu	gleich geblieben	die Wartezeit für meine Patienten kürzer wäre.	die Wartezeit auf Befundberichte bzw. Arztbriefe nach einem stationären Aufenthalt kürzer wäre.								eine engere Zusammenarbeit bei der prä- und/ oder poststationären Betreuung
10643213350	225092629	2019-04-05 08:39:08	2019-04-05 08:52:05	109.40.131.100	2	Innere Medizin		häufig	eher selten	1	keine Antwort	gut	gut	häufig	eher selten					Angebot besonderer diagnostischer und/oder therapeutischer Möglichkeiten							eher zufrieden	trifft zu	trifft eher	trifft zu	trifft überhaupt nicht zu	trifft überhaupt nicht zu	eher häufig	eher zufrieden	Ja, wahrscheinlich	trifft zu	gleich geblieben						poststationär eine Rücküberweisung der Patienten zeitnah erfolgen würde.					eine verbesserte IT-gestützte Kommunikation durch direkte Verbindung der Praxis IT-Systeme mit dem Krankenhausinformationssystem
10643211076	225092629	2019-04-05 08:37:55	2019-04-05 08:50:43	87.141.39.28	10	Allgemeinchirurgie		sehr häufig	eher selten	5	sehr häufig	sehr gut	sehr gut	eher selten	selten				Medizinische Versorgungsqualität	Angebot besonderer diagnostischer und/oder therapeutischer Möglichkeiten		Gute Zusammenarbeit mit den ärztlichen Kollegen im Krankenhaus					sehr zufrieden	trifft vollkommen zu	trifft zu	trifft zu	trifft eher	trifft eher nicht zu	sehr selten	sehr zufrieden	Ja, ganz sicher	trifft nicht zu	deutlich verbessert	die Wartezeit für meine Patienten kürzer wäre.	die Wartezeit auf Befundberichte bzw. Arztbriefe nach einem stationären Aufenthalt kürzer wäre.							ein verbessertes Fortbildungsangebot (niedergelassene Ärzte + Krankenhausärzte)
10643196805	225092629	2019-04-05 08:25:25	2019-04-05 09:29:49	79.215.223.121	4	Hämatologie / Onkologie		selten	sehr selten	1	eher häufig	eher gut	eher gut	eher selten	eher selten	Wunsch des Patienten			Medizinische Versorgungsqualität	Angebot besonderer diagnostischer und/oder therapeutischer Möglichkeiten							zufrieden	trifft nicht zu	trifft eher nicht zu	trifft zu	trifft überhaupt nicht zu	trifft überhaupt nicht zu	eher selten	zufrieden	Ja, wahrscheinlich	trifft eher zu	gleich geblieben	die Wartezeit für meine Patienten kürzer wäre.						die Patienten poststationär zeitnah an ihren Zuweiser zurückverwiesen und ambulant angebunden würden.		ein verbessertes Fortbildungsangebot (niedergelassene Ärzte + Krankenhausärzte)
10643192644	225092629	2019-04-05 08:21:57	2019-04-05 08:31:23	93.231.106.44	60	Andere (bitte angeben)	endokrinologie	sehr selten	sehr selten	30	eher selten	gut	eher schlecht	häufig	sehr selten			Fehlende Alternative		Angebot besonderer diagnostischer und/oder therapeutischer Möglichkeiten							zufrieden	trifft nicht zu	trifft nicht zu	trifft eher	trifft überhaupt nicht zu	trifft überhaupt nicht zu	eher selten	zufrieden	Ja, ganz sicher	trifft eher zu	verbessert	die Wartezeit für meine Patienten kürzer wäre.			die menschliche Zusammenarbeit besser funktionieren würde („auf Augenhöhe“).			die Patienten poststationär zeitnah an ihren Zuweiser zurückverwiesen und ambulant angebunden würden.			eine engere Zusammenarbeit bei der prä- und/ oder poststationären Betreuung		Möglichkeit telemedizinischer Konsultationen von qualifizierte Krankenhausärzten
10643184036	225092629	2019-04-05 08:14:35	2019-04-05 08:23:29	89.247.127.22	30	Kinder- und Jugendpsychiatrie		eher selten	eher selten	8	häufig	eher gut	schlecht	keine Antwort	eher selten		Wohnortnähe des Patienten/ der Angehörigen	Fehlende Alternative									eher unzufrieden	trifft überhaupt nicht zu	trifft überhaupt nicht zu	trifft eher nicht zu	trifft nicht zu	trifft überhaupt nicht zu	sehr selten	eher unzufrieden	Nein, eher nicht	trifft zu	gleich geblieben	die Wartezeit für meine Patienten kürzer wäre.		die Qualität der medizinischen Behandlung besser wäre.	die menschliche Zusammenarbeit besser funktionieren würde („auf Augenhöhe“).				die Einführung (interdisziplinär-)intersektoraler klinischer Konferenzen.	ein verbessertes Fortbildungsangebot (niedergelassene Ärzte + Krankenhausärzte)	eine engere Zusammenarbeit bei der prä- und/ oder poststationären Betreuung
10643183787	225092629	2019-04-05 08:14:20	2019-04-05 08:22:44	91.65.178.24	40	Psychiatrie		sehr selten	sehr selten	30	eher häufig	eher gut	eher schlecht	eher selten	sehr selten					Angebot besonderer diagnostischer und/oder therapeutischer Möglichkeiten							eher unzufrieden	trifft eher nicht zu	trifft eher nicht zu	trifft zu	keine Antwort	keine Antwort	keine Antwort	eher unzufrieden	Ja, wahrscheinlich	trifft eher zu	verschlechtert	die Wartezeit für meine Patienten kürzer wäre.			die menschliche Zusammenarbeit besser funktionieren würde („auf Augenhöhe“).	eine bessere Abstimmung der poststationären, medikamentösen Therapie erfolgen würde.					eine engere Zusammenarbeit bei der prä- und/ oder poststationären Betreuung
10643067686	225092588	2019-04-05 06:18:21	2019-04-05 06:27:29	80.153.12.209	3	Nephrologie		häufig	eher häufig	6	häufig	sehr gut	sehr gut	häufig	eher häufig				Medizinische Versorgungsqualität	Angebot besonderer diagnostischer und/oder therapeutischer Möglichkeiten		Gute Zusammenarbeit mit den ärztlichen Kollegen im Krankenhaus					sehr zufrieden	trifft zu	trifft zu	trifft zu	trifft eher	trifft nicht zu	eher selten	zufrieden	Ja, wahrscheinlich	trifft eher nicht zu	verbessert		die Wartezeit auf Befundberichte bzw. Arztbriefe nach einem stationären Aufenthalt kürzer wäre.									eine verbesserte IT-gestützte Kommunikation durch direkte Verbindung der Praxis IT-Systeme mit dem Krankenhausinformationssystem
10642653458	225092588	2019-04-05 01:23:15	2019-04-05 01:37:47	37.201.6.161	8	Gynäkologie		keine Antwort	sehr häufig	16	sehr selten	gut	gut	sehr selten	sehr selten	Wunsch des Patienten		Fehlende Alternative		Angebot besonderer diagnostischer und/oder therapeutischer Möglichkeiten							eher zufrieden	trifft vollkommen zu	trifft nicht zu	trifft zu	trifft überhaupt nicht zu	trifft überhaupt nicht zu	sehr selten	eher zufrieden	Ja, wahrscheinlich	trifft vollkommen zu	verbessert	die Wartezeit für meine Patienten kürzer wäre.	die Wartezeit auf Befundberichte bzw. Arztbriefe nach einem stationären Aufenthalt kürzer wäre.		die menschliche Zusammenarbeit besser funktionieren würde („auf Augenhöhe“).					ein verbessertes Fortbildungsangebot (niedergelassene Ärzte + Krankenhausärzte)	eine engere Zusammenarbeit bei der prä- und/ oder poststationären Betreuung		Möglichkeit telemedizinischer Konsultationen von qualifizierte Krankenhausärzten
10642348153	225092553	2019-04-04 22:48:45	2019-04-04 23:04:46	83.242.57.68	90	Hämatologie / Onkologie		eher selten	eher selten	10	eher selten	eher schlecht	schlecht	sehr häufig	eher selten			Fehlende Alternative									unzufrieden	trifft überhaupt nicht zu	trifft überhaupt nicht zu	keine Antwort	trifft überhaupt nicht zu	trifft überhaupt nicht zu	eher selten	eher unzufrieden	Nein, eher nicht	trifft vollkommen zu	gleich geblieben				die menschliche Zusammenarbeit besser funktionieren würde („auf Augenhöhe“).						eine engere Zusammenarbeit bei der prä- und/ oder poststationären Betreuung	eine verbesserte IT-gestützte Kommunikation durch direkte Verbindung der Praxis IT-Systeme mit dem Krankenhausinformationssystem
10642094115	225092427	2019-04-04 21:09:09	2019-04-04 21:18:54	31.18.255.154	42	Hals-Nasen-Ohren-Heilkunde		sehr selten	sehr selten	1	sehr selten	sehr schlecht	sehr schlecht	sehr häufig	häufig					Angebot besonderer diagnostischer und/oder therapeutischer Möglichkeiten							sehr unzufrieden	trifft überhaupt nicht zu	trifft überhaupt nicht zu	trifft zu	trifft nicht zu	trifft überhaupt nicht zu	sehr häufig	sehr unzufrieden	Nein, auf keinen Fall	trifft vollkommen zu	gleich geblieben			die Qualität der medizinischen Behandlung besser wäre.
10642040389	225092588	2019-04-04 20:50:15	2019-04-04 21:05:57	80.144.35.122	28	Neurologie		selten	selten	3	eher selten	gut	gut	eher häufig	sehr selten					Angebot besonderer diagnostischer und/oder therapeutischer Möglichkeiten							eher zufrieden	keine Antwort	trifft eher nicht zu	trifft eher	trifft nicht zu	trifft nicht zu	eher selten	zufrieden	Ja, wahrscheinlich	trifft eher zu	gleich geblieben	die Wartezeit für meine Patienten kürzer wäre.	die Wartezeit auf Befundberichte bzw. Arztbriefe nach einem stationären Aufenthalt kürzer wäre.						die Einführung (interdisziplinär-)intersektoraler klinischer Konferenzen.	ein verbessertes Fortbildungsangebot (niedergelassene Ärzte + Krankenhausärzte)	eine engere Zusammenarbeit bei der prä- und/ oder poststationären Betreuung	eine verbesserte IT-gestützte Kommunikation durch direkte Verbindung der Praxis IT-Systeme mit dem Krankenhausinformationssystem
10641989216	225092588	2019-04-04 20:31:33	2019-04-04 20:46:51	84.57.33.58	1	Andere (bitte angeben)	mit Facharzt Überweisung tgl Vorstellung möglich	sehr selten	sehr selten	6	häufig	gut	gut	eher selten	selten				Medizinische Versorgungsqualität	Angebot besonderer diagnostischer und/oder therapeutischer Möglichkeiten							zufrieden	trifft eher nicht zu	trifft nicht zu	trifft eher	trifft überhaupt nicht zu	trifft überhaupt nicht zu	eher selten	zufrieden	Ja, wahrscheinlich	trifft eher zu	verbessert		die Wartezeit auf Befundberichte bzw. Arztbriefe nach einem stationären Aufenthalt kürzer wäre.			eine bessere Abstimmung der poststationären, medikamentösen Therapie erfolgen würde.					eine engere Zusammenarbeit bei der prä- und/ oder poststationären Betreuung
10641973836	225092553	2019-04-04 20:25:56	2019-04-04 20:37:32	91.47.70.254	30	Kinder- und Jugendmedizin		häufig	eher selten	12	eher häufig	eher gut	eher schlecht	eher häufig	eher selten		Wohnortnähe des Patienten/ der Angehörigen	Fehlende Alternative		Angebot besonderer diagnostischer und/oder therapeutischer Möglichkeiten							eher zufrieden	trifft zu	trifft eher	trifft eher	trifft eher nicht zu	trifft eher nicht zu	eher selten	eher zufrieden	Ja, wahrscheinlich	trifft eher zu	verschlechtert	die Wartezeit für meine Patienten kürzer wäre.	die Wartezeit auf Befundberichte bzw. Arztbriefe nach einem stationären Aufenthalt kürzer wäre.		die menschliche Zusammenarbeit besser funktionieren würde („auf Augenhöhe“).						eine engere Zusammenarbeit bei der prä- und/ oder poststationären Betreuung	eine verbesserte IT-gestützte Kommunikation durch direkte Verbindung der Praxis IT-Systeme mit dem Krankenhausinformationssystem	Möglichkeit telemedizinischer Konsultationen von qualifizierte Krankenhausärzten
10641949462	225092553	2019-04-04 20:17:04	2019-10-06 21:56:56	78.42.163.4	21	Allgemeinchirurgie		häufig	selten	3	keine Antwort	gut	gut	sehr selten	sehr selten				Medizinische Versorgungsqualität	Angebot besonderer diagnostischer und/oder therapeutischer Möglichkeiten					Ruf des Krankenhauses insgesamt		zufrieden	trifft zu	trifft zu	trifft zu	trifft eher	keine Antwort	eher selten	eher zufrieden	Ja, wahrscheinlich	trifft eher nicht zu	verbessert	die Wartezeit für meine Patienten kürzer wäre.			die menschliche Zusammenarbeit besser funktionieren würde („auf Augenhöhe“).	eine bessere Abstimmung der poststationären, medikamentösen Therapie erfolgen würde.					eine engere Zusammenarbeit bei der prä- und/ oder poststationären Betreuung	eine verbesserte IT-gestützte Kommunikation durch direkte Verbindung der Praxis IT-Systeme mit dem Krankenhausinformationssystem
10641860719	225092553	2019-04-04 19:45:09	2019-04-04 20:40:00	37.49.89.68	40	Allgemeinchirurgie		keine Antwort	keine Antwort	14	keine Antwort	gut	sehr schlecht	sehr häufig	keine Antwort					Angebot besonderer diagnostischer und/oder therapeutischer Möglichkeiten							sehr unzufrieden	trifft zu	keine Antwort	trifft eher	trifft nicht zu	trifft nicht zu	eher häufig	eher zufrieden	Nein, eher nicht	trifft vollkommen zu	deutlich verschlechtert	die Wartezeit für meine Patienten kürzer wäre.		die Qualität der medizinischen Behandlung besser wäre.	die menschliche Zusammenarbeit besser funktionieren würde („auf Augenhöhe“).				die Einführung (interdisziplinär-)intersektoraler klinischer Konferenzen.	ein verbessertes Fortbildungsangebot (niedergelassene Ärzte + Krankenhausärzte)	eine engere Zusammenarbeit bei der prä- und/ oder poststationären Betreuung		Möglichkeit telemedizinischer Konsultationen von qualifizierte Krankenhausärzten
10641776828	225092588	2019-04-04 19:18:04	2019-04-04 19:32:21	91.36.192.164	28	Gynäkologie		sehr selten	sehr selten	12	selten	eher gut	eher schlecht	eher selten	eher selten	Wunsch des Patienten		Fehlende Alternative		Angebot besonderer diagnostischer und/oder therapeutischer Möglichkeiten							eher unzufrieden	trifft eher	trifft nicht zu	trifft überhaupt nicht zu	trifft überhaupt nicht zu	trifft überhaupt nicht zu	eher selten	eher zufrieden	Nein, eher nicht	trifft vollkommen zu	verschlechtert	die Wartezeit für meine Patienten kürzer wäre.	die Wartezeit auf Befundberichte bzw. Arztbriefe nach einem stationären Aufenthalt kürzer wäre.		die menschliche Zusammenarbeit besser funktionieren würde („auf Augenhöhe“).						eine engere Zusammenarbeit bei der prä- und/ oder poststationären Betreuung	eine verbesserte IT-gestützte Kommunikation durch direkte Verbindung der Praxis IT-Systeme mit dem Krankenhausinformationssystem
10641657131	225092588	2019-04-04 18:38:20	2019-04-04 18:57:59	87.138.69.38	10	Psychiatrie		sehr häufig	sehr häufig	2	häufig	sehr gut	sehr gut	eher selten	sehr selten					Angebot besonderer diagnostischer und/oder therapeutischer Möglichkeiten	Qualität der pflegerischen Betreuung			Selbst dort tätig gewesen			sehr zufrieden	trifft vollkommen zu	trifft zu	trifft zu	trifft eher	trifft eher nicht zu	eher selten	sehr zufrieden	Ja, ganz sicher	trifft nicht zu	deutlich verbessert	die Wartezeit für meine Patienten kürzer wäre.										eine verbesserte IT-gestützte Kommunikation durch direkte Verbindung der Praxis IT-Systeme mit dem Krankenhausinformationssystem
10641570559	225092553	2019-04-04 18:09:35	2019-04-04 18:19:57	87.128.108.186	14	Thorax-Herz-Gefäßchirurgie		selten	sehr selten	4	eher selten	eher schlecht	sehr schlecht	sehr häufig	eher häufig	Wunsch des Patienten		Fehlende Alternative									eher unzufrieden	trifft überhaupt nicht zu	trifft überhaupt nicht zu	trifft zu	trifft überhaupt nicht zu	trifft überhaupt nicht zu	eher selten	zufrieden	Ja, wahrscheinlich	trifft eher zu	verschlechtert				die menschliche Zusammenarbeit besser funktionieren würde („auf Augenhöhe“).	eine bessere Abstimmung der poststationären, medikamentösen Therapie erfolgen würde.	poststationär eine Rücküberweisung der Patienten zeitnah erfolgen würde.			ein verbessertes Fortbildungsangebot (niedergelassene Ärzte + Krankenhausärzte)	eine engere Zusammenarbeit bei der prä- und/ oder poststationären Betreuung	eine verbesserte IT-gestützte Kommunikation durch direkte Verbindung der Praxis IT-Systeme mit dem Krankenhausinformationssystem
10641542275	225092438	2019-04-04 18:00:34	2019-04-04 18:30:50	87.154.206.192	14	Mund-Kiefer-Gesichtschirurgie		eher selten	eher selten	5	sehr häufig	sehr gut	sehr gut	eher selten	sehr selten				Medizinische Versorgungsqualität			Gute Zusammenarbeit mit den ärztlichen Kollegen im Krankenhaus		Selbst dort tätig gewesen			zufrieden	trifft zu	trifft zu	trifft zu	trifft zu	trifft eher nicht zu	eher selten	zufrieden	Ja, ganz sicher	trifft überhaupt nicht zu	gleich geblieben							die Patienten poststationär zeitnah an ihren Zuweiser zurückverwiesen und ambulant angebunden würden.	die Einführung (interdisziplinär-)intersektoraler klinischer Konferenzen.	ein verbessertes Fortbildungsangebot (niedergelassene Ärzte + Krankenhausärzte)			Möglichkeit telemedizinischer Konsultationen von qualifizierte Krankenhausärzten
[truncated: 802 more rows]
[truncated: 86 more columns]
